# Supplementary material for: HIV testing and pre-exposure prophylaxis (PrEP) use, familiarity, and attitudes among gay and bisexual men in the United States: A national probability sample of three birth cohorts
Source: PLoS One. 2018 Sep 7;13(9):e0202806. doi: 10.1371/journal.pone.0202806 (PMC6128476; doi:10.1371/journal.pone.0202806)
Supplement: S1 File — (XLS) [file pone.0202806.s001.xls]

## Sheet: Sheet1
weight	race_screener	id_central	internalized	HIVtest1	FamiliarPrEP	ForPrEP	rel_man	online_LGBT	educ2	connectedness	TakePrEP	clinic_LGBT	urban	HIVlikely2	out_health3	cohort_survey3	sexualid2	HIVtest5
Survey weight	Race	Identity centrality	Internalized homophobia	About how often do you get tested for HIV?	Familiar with Prep	For PrEP	Current relationship with a man	Past year, looked for information online, LGBT-specific website	High school or less	Community connectedness	Are you currently taking Truvada as PrEP?	Past 5 years, been to LGBT-specific clinic or provider	Urbanicity	How likely is it that you will become HIV-positive in your lifetime?	Out to healthcare providers	Cohort	Sexual identity - lesbian/gay, bisexual, other	About how often do you get tested for HIV?
0.832835	[1] White	3.2	3.6	[1] Have been tested	Yes	Not for	No	Yes	0	3	No	No	Urban	1	None	Younger	Lesbian/gay	Meets CDC recommendations (yearly or more)
0.609694	[6] Latino/Hispanic	2.8	1.8	[1] Have been tested	No	Not for	Yes	No	0	2.85714	No	No	Urban	1	Some or more	Older	Lesbian/gay	Does not meet CDC recommendations (less than yearly) + never
1.77934	[1] White	4.8	2.6	[1] Have been tested	Yes	For	No	Yes	0	4	No	No	Non-urban	1	Some or more	Younger	Bisexual	Meets CDC recommendations (yearly or more)
0.503197	[1] White	2.2	1.6	[1] Have been tested	Yes	For	No	No	0	1.71429	No	No	Urban	2	Some or more	Middle	Lesbian/gay	Meets CDC recommendations (yearly or more)
1.71373	[1] White	4	2	[1] Have been tested	Yes	For	No	Yes	HS less	2.42857	No	No	Urban	1	None	Younger	Lesbian/gay	Meets CDC recommendations (yearly or more)
0.798479	[1] White	4.2	1.8	[1] Have been tested	Yes	For	No	No	HS less	3.57143	No	No	Urban	1	Some or more	Younger	Lesbian/gay	Meets CDC recommendations (yearly or more)
0.822012	[6] Latino/Hispanic	3.4	1.8	[1] Have been tested	Yes	For	No	Yes	0	2.85714	No	Yes	Urban	2	Some or more	Younger	Lesbian/gay	Meets CDC recommendations (yearly or more)
0.406407	[1] White	5	2.8	[1] Have been tested	No	Not for	Yes	No	0	3.85714	No	No	Non-urban	1	Some or more	Younger	Lesbian/gay	Does not meet CDC recommendations (less than yearly) + never
0.53838	[1] White	2	1.2	[0] Never been tested for HIV	No	Not for	No	No	0	1.71429	No	No	Urban	1	None	Younger	Bisexual	Does not meet CDC recommendations (less than yearly) + never
1.57373	[1] White	4	1	[1] Have been tested	No	Not for	Yes	No	HS less	3.14286	No	No	Urban	2	Some or more	Younger	Lesbian/gay	Does not meet CDC recommendations (less than yearly) + never
0.799079	[1] White	2.6	2	[1] Have been tested	No	Not for	No	No	0	2.14286	No	No	Urban	3	None	Younger	Bisexual	Does not meet CDC recommendations (less than yearly) + never
0.42691	[1] White	4	1	[1] Have been tested	Yes	For	Yes	Yes	0	3.28571	No	No	Urban	1	Some or more	Middle	Lesbian/gay	Does not meet CDC recommendations (less than yearly) + never
2.04958	[1] White	4.2	1.8	[1] Have been tested	Yes	For	No	No	HS less	1.71429	Yes	Yes	Urban	2	Some or more	Younger	Lesbian/gay	Meets CDC recommendations (yearly or more)
1.00956	[6] Latino/Hispanic	4.8	1	[1] Have been tested	Yes	Not for	Yes	No	0	3.28571	No	No	Urban	1	Some or more	Middle	Lesbian/gay	Meets CDC recommendations (yearly or more)
1.11512	[1] White	2.4	2.8	[0] Never been tested for HIV	No	Not for	No	No	HS less	3.57143	No	No	Urban	1	None	Younger	Lesbian/gay	Does not meet CDC recommendations (less than yearly) + never
0.485497	[1] White	5	3.6	[0] Never been tested for HIV	No	Not for	No	Yes	0	2.71429	No	No	Urban	3		Younger	Bisexual	Does not meet CDC recommendations (less than yearly) + never
0.997716	[1] White	4	1.6	[1] Have been tested	Yes	Not for	Yes	No	HS less	3.28571	No	No	Urban	2	Some or more	Older	Lesbian/gay	Does not meet CDC recommendations (less than yearly) + never
0.630379	[1] White	3	1	[1] Have been tested	No	Not for	No	No	0	3.57143	No	No	Urban	1		Younger	Bisexual	Does not meet CDC recommendations (less than yearly) + never
0.381838	[1] White	4	1	[1] Have been tested	Yes	For	No	No	0	2.85714	No	No	Urban	3		Older	Lesbian/gay	Does not meet CDC recommendations (less than yearly) + never
0.440153	[1] White	4.4	3.4	[1] Have been tested	Yes	Not for	No	No	0	2.71429	No	No	Urban	2	Some or more	Older	Lesbian/gay	Meets CDC recommendations (yearly or more)
0.520961	[1] White	3.4	1.4	[1] Have been tested	Yes	For	No	No	0	3.14286	No	No	Urban	2		Middle	Lesbian/gay	Meets CDC recommendations (yearly or more)
0.29714	[1] White	2.4	2	[1] Have been tested	No	Not for	Yes	No	0	2.28571	No	No	Urban	1	Some or more	Older	Lesbian/gay	Meets CDC recommendations (yearly or more)
0.518534	[1] White	2	1	[1] Have been tested	Yes	Not for	Yes	No	0	2.42857	No	Yes	Urban	1	Some or more	Older	Lesbian/gay	Does not meet CDC recommendations (less than yearly) + never
0.495466	[1] White	4.8	1.4	[1] Have been tested	Yes	Not for	No	Yes	0	3.14286	Yes	Yes	Urban	2	Some or more	Younger	Other	Meets CDC recommendations (yearly or more)
0.506034	[6] Latino/Hispanic	3.4	2.2	[1] Have been tested	Yes	Not for	No	Yes	0	3	No	No	Urban	1	Some or more	Younger	Lesbian/gay	Does not meet CDC recommendations (less than yearly) + never
0.403273	[1] White	4.2	1	[1] Have been tested	No	Not for	Yes	No	0	3.85714	No	Yes	Non-urban	3	Some or more	Middle	Lesbian/gay	Meets CDC recommendations (yearly or more)
0.879968	[1] White	5.6	1	[1] Have been tested	No	For	Yes	No	0	2.85714	No	No	Urban	2	Some or more	Older	Lesbian/gay	Does not meet CDC recommendations (less than yearly) + never
0.489041	[6] Latino/Hispanic	6	1.6	[1] Have been tested	Yes	For	No	Yes	0	3.71429	No	Yes	Urban	3	Some or more	Younger	Lesbian/gay	Meets CDC recommendations (yearly or more)
0.7727	[6] Latino/Hispanic	4.4	1.4	[1] Have been tested	No	Not for	No	No	0	2	No	No	Urban	2	Some or more	Younger	Lesbian/gay	Meets CDC recommendations (yearly or more)
0.544044	[1] White	1.4	1.6	[1] Have been tested	Yes	For	No	No	0	2.85714	Yes	No	Urban	1	Some or more	Younger	Bisexual	Meets CDC recommendations (yearly or more)
0.431618	[1] White	1.8	3.6	[1] Have been tested	Yes	For	Yes	No	0	2.42857	No		Urban	2	Some or more	Older	Lesbian/gay	Does not meet CDC recommendations (less than yearly) + never
0.536203	[1] White	2	1	[0] Never been tested for HIV	Yes	Not for	Yes	No	0	2.14286	No	No	Urban	1	Some or more	Younger	Lesbian/gay	Does not meet CDC recommendations (less than yearly) + never
0.413409	[1] White	3	1	[1] Have been tested	Yes	Not for	Yes	Yes	0	2.85714	No	No	Urban	2	Some or more	Older	Lesbian/gay	Does not meet CDC recommendations (less than yearly) + never
0.463756	[1] White	5.8	1.4	[1] Have been tested	No	Not for	Yes	No	0	2.85714	No	No	Non-urban	1	Some or more		Lesbian/gay	Does not meet CDC recommendations (less than yearly) + never
0.493302	[1] White	1.4	1.6	[1] Have been tested	No	Not for	Yes	No	0	1.71429	No	No	Urban	1	Some or more	Older	Lesbian/gay	Meets CDC recommendations (yearly or more)
1.29207	[6] Latino/Hispanic	4.2	1.6	[1] Have been tested	Yes	Not for	No	No	0	1.71429	No	No	Urban	1	Some or more	Middle	Lesbian/gay	Meets CDC recommendations (yearly or more)
0.25618	[1] White	5.2	1	[1] Have been tested	Yes	For	Yes	No	0	4	No	No	Urban	1	Some or more	Younger	Lesbian/gay	Meets CDC recommendations (yearly or more)
0.453277	[1] White	5.4	2.4	[1] Have been tested	Yes	Not for	No	No	0	3.28571	No	No	Urban	2	Some or more	Older	Lesbian/gay	Does not meet CDC recommendations (less than yearly) + never
0.332274	[1] White	3.2	1.6	[0] Never been tested for HIV	Yes	For	Yes	No	0	3.28571	No	No	Urban	1	Some or more	Middle	Lesbian/gay	Does not meet CDC recommendations (less than yearly) + never
0.644099	[1] White	6	1.2	[0] Never been tested for HIV	Yes	Not for	No	No	0	2.85714	No	No	Non-urban	1	None	Younger	Lesbian/gay	Does not meet CDC recommendations (less than yearly) + never
0.840875	[1] White	5	1	[1] Have been tested	No	Not for	No	No	HS less	2.57143	No	No	Urban	3	None	Older	Bisexual	Does not meet CDC recommendations (less than yearly) + never
0.985536	[1] White	5.8	1.8	[1] Have been tested	Yes	For	Yes	No	0	4	No	Yes	Urban	3	Some or more	Older	Lesbian/gay	Meets CDC recommendations (yearly or more)
0.407635	[1] White	4.6	2.8	[1] Have been tested	Yes	Not for	Yes	No	0	3	No	No		2	Some or more	Older	Lesbian/gay	Meets CDC recommendations (yearly or more)
0.812122	[1] White	4.4	1.2	[1] Have been tested	Yes	For	No	No	0	3.42857	No	No	Urban	2	Some or more	Middle	Bisexual	Does not meet CDC recommendations (less than yearly) + never
0.286169	[1] White	4.8	1.8	[1] Have been tested	Yes	For	No	No	0	2.85714	No	No	Urban	1	Some or more	Older	Lesbian/gay	Does not meet CDC recommendations (less than yearly) + never
0.445437	[1] White	4.4	1.6	[1] Have been tested	Yes	Not for	No	No	0	2.71429	No	No	Urban	2	Some or more	Middle	Lesbian/gay	Does not meet CDC recommendations (less than yearly) + never
0.445437	[1] White	4.2	1	[1] Have been tested	Yes	Not for	No	Yes	0	3.28571	No	Yes	Urban	3	Some or more	Middle	Lesbian/gay	Meets CDC recommendations (yearly or more)
0.646044	[1] White	4.8	1.2	[1] Have been tested	Yes	Not for	Yes	No	0	3	No	No	Urban	1	Some or more	Middle	Lesbian/gay	Does not meet CDC recommendations (less than yearly) + never
2.91354	[1] White	3.6	2.4	[1] Have been tested	Yes	For	No	No	HS less	3.42857	No	No	Urban	1	Some or more	Younger	Lesbian/gay	Does not meet CDC recommendations (less than yearly) + never
1.7137	[1] White	3	1.2	[1] Have been tested	Yes	For	Yes	No	HS less	2.71429	No	No	Urban	2	Some or more	Younger	Lesbian/gay	Does not meet CDC recommendations (less than yearly) + never
1.00776	[1] White	4.4	3	[0] Never been tested for HIV	No	For	No	No	0	2.85714	No	No	Urban	2	Some or more	Younger	Lesbian/gay	Does not meet CDC recommendations (less than yearly) + never
0.256206	[1] White	3.4	1	[1] Have been tested	No	For	Yes	No	0	3.71429	No	No	Urban	1	Some or more	Older	Lesbian/gay	Meets CDC recommendations (yearly or more)
0.441511	[1] White	2.6	1	[1] Have been tested	Yes	For	No	No	0	3	No	No	Urban	1	Some or more	Younger	Bisexual	Does not meet CDC recommendations (less than yearly) + never
0.392732	[1] White	3	1.2	[0] Never been tested for HIV	Yes	For	Yes	No	0	3.28571	No	No	Urban	2		Younger	Bisexual	Does not meet CDC recommendations (less than yearly) + never
0.851451	[1] White	1.8	1.8	[1] Have been tested	No	Not for	Yes	No	0	2.28571	No	No	Non-urban	1	Some or more	Younger	Lesbian/gay	Does not meet CDC recommendations (less than yearly) + never
0.683795	[1] White	5.6	1.6	[1] Have been tested	No	Not for	Yes	No	0	4	No	No	Urban	2	Some or more	Younger	Lesbian/gay	Meets CDC recommendations (yearly or more)
0.760558	[6] Latino/Hispanic	6	1.8	[1] Have been tested	Yes	For	Yes	No	0	3.57143	No	No	Urban	1	Some or more	Younger	Lesbian/gay	Does not meet CDC recommendations (less than yearly) + never
1.1308	[1] White	5.6	3.2	[1] Have been tested	Yes	Not for	Yes	Yes	HS less	2	No	Yes	Urban	5	Some or more	Younger	Lesbian/gay	Meets CDC recommendations (yearly or more)
0.438516	[1] White	2.6	1	[1] Have been tested	Yes	For	No	No	0	2.28571	No	Yes	Urban	2	Some or more	Older	Lesbian/gay	Does not meet CDC recommendations (less than yearly) + never
0.613621	[1] White	3	1.4	[1] Have been tested	No	Not for	No	No	0	2.57143	No	No	Urban	1	None	Younger	Bisexual	Does not meet CDC recommendations (less than yearly) + never
0.25618	[1] White	6	1	[1] Have been tested	Yes	For	Yes	No	0	4	No	No	Urban	1	Some or more	Older	Lesbian/gay	Does not meet CDC recommendations (less than yearly) + never
0.796906	[6] Latino/Hispanic	4.6	1	[1] Have been tested	Yes	For	Yes	No	0	3.28571	No	No	Urban	2	Some or more	Older	Lesbian/gay	Meets CDC recommendations (yearly or more)
0.25618	[1] White	5.8	1.6	[1] Have been tested	Yes	For	No	No	0	2.42857	No	No	Urban	3	Some or more	Older	Lesbian/gay	Does not meet CDC recommendations (less than yearly) + never
0.671876	[1] White	5.8	1	[1] Have been tested	No	For	Yes	No	0	3	No	No	Non-urban		Some or more	Older	Lesbian/gay	Does not meet CDC recommendations (less than yearly) + never
0.520866	[1] White	4.2	1	[1] Have been tested	No	Not for	Yes	No	0	2.71429	No	No	Non-urban	1	Some or more	Older	Lesbian/gay	Does not meet CDC recommendations (less than yearly) + never
1.46103	[6] Latino/Hispanic	3.2	1	[1] Have been tested	No	For	No	No	0	2.28571	No	No	Urban	1	Some or more	Middle	Lesbian/gay	Meets CDC recommendations (yearly or more)
0.985855	[1] White	4	1.8	[1] Have been tested	No	For	Yes	No	HS less	2.42857	No	No	Urban	2	Some or more	Older	Lesbian/gay	Does not meet CDC recommendations (less than yearly) + never
0.388595	[1] White	5.8	3	[1] Have been tested	Yes	Not for	No	No	0	3.42857	No	No	Non-urban	2	Some or more	Older	Bisexual	Meets CDC recommendations (yearly or more)
0.282558	[1] White	4.6	2	[1] Have been tested	No	Not for	No	No	0	3	No	No	Urban	1	Some or more	Older	Lesbian/gay	Meets CDC recommendations (yearly or more)
0.904141	[1] White	5	1.6	[1] Have been tested	No	For	No	No	HS less	3	No	No	Urban	3	Some or more	Older	Lesbian/gay	Does not meet CDC recommendations (less than yearly) + never
0.323588	[1] White	3.8	1.4	[1] Have been tested	Yes	For	No	No	0	3.28571	No	No	Urban	2	Some or more	Younger	Lesbian/gay	Meets CDC recommendations (yearly or more)
0.598286	[1] White	4	2	[1] Have been tested	Yes	Not for	No	No	0	2.71429	No	No	Urban	1		Middle	Lesbian/gay	Does not meet CDC recommendations (less than yearly) + never
0.559921	[1] White	6	2.2	[1] Have been tested	Yes	Not for	Yes	No	0	3.71429	No	No	Non-urban	2	None	Older	Lesbian/gay	Meets CDC recommendations (yearly or more)
0.794104	[1] White	4.4	1	[1] Have been tested	Yes	Not for	Yes	No	0	2.85714	No	Yes	Urban	1	Some or more	Younger	Lesbian/gay	Meets CDC recommendations (yearly or more)
0.47713	[1] White	3.6	2	[1] Have been tested	Yes	For	Yes	No	0	3	No	Yes	Urban	1	Some or more	Older	Lesbian/gay	Does not meet CDC recommendations (less than yearly) + never
2.20793	[1] White	3.8	1.6	[1] Have been tested	Yes	For	No	Yes	HS less	3	Yes	Yes	Urban	3	Some or more	Middle	Lesbian/gay	Meets CDC recommendations (yearly or more)
1.3502	[1] White	3.4	1.8	[1] Have been tested	Yes	For	Yes	Yes	HS less	3.57143	No	No	Non-urban	1	Some or more	Younger	Lesbian/gay	Does not meet CDC recommendations (less than yearly) + never
1.3516	[1] White	3.4	1.2	[1] Have been tested	No	Not for	No	No	HS less	2.28571	No	No	Non-urban	2	Some or more	Younger	Bisexual	Does not meet CDC recommendations (less than yearly) + never
0.408478	[1] White	5	1	[1] Have been tested	Yes	Not for	No	No	0	4	No	No	Urban	1	Some or more	Older	Lesbian/gay	Meets CDC recommendations (yearly or more)
0.749092	[1] White	1	1.8	[0] Never been tested for HIV	No	Not for	Yes	Yes	0	2.28571	No	No	Urban	1	Some or more	Middle	Lesbian/gay	Does not meet CDC recommendations (less than yearly) + never
2.48761	[1] White	3	1	[0] Never been tested for HIV	No	For	Yes	No	HS less	2.42857	No	No	Urban	3		Younger	Bisexual	Does not meet CDC recommendations (less than yearly) + never
0.583086	[6] Latino/Hispanic	3.2	1	[1] Have been tested	Yes	For	No	No	0	3	No	No	Urban	3	None	Younger	Bisexual	Meets CDC recommendations (yearly or more)
1.35892	[6] Latino/Hispanic	3.6	3.2	[0] Never been tested for HIV	No	Not for	No	No	0	3.85714	No	No	Non-urban	3		Younger	Lesbian/gay	Does not meet CDC recommendations (less than yearly) + never
0.415514	[1] White	3.2	1	[1] Have been tested	No	Not for	Yes	No	0	2.14286	No	No	Urban	1	Some or more	Middle	Bisexual	Does not meet CDC recommendations (less than yearly) + never
0.93405	[1] White	4.4	1.4	[1] Have been tested	Yes	For	No	Yes	0	3.57143	No	No	Non-urban	2	Some or more	Younger	Other	Does not meet CDC recommendations (less than yearly) + never
0.709843	[2] Black/AA	3	1.6	[1] Have been tested	Yes	For	Yes	No	0	3.85714	No	No	Urban	1	Some or more	Middle	Lesbian/gay	Meets CDC recommendations (yearly or more)
0.40525	[1] White	3.8	1.4	[1] Have been tested	Yes	For	Yes	No	0	3.14286	No	No	Urban	1	Some or more	Older	Lesbian/gay	Meets CDC recommendations (yearly or more)
0.986566	[1] White	2.8	1.2	[1] Have been tested	No	Not for	Yes	No	HS less	3.14286	No	No	Urban	1	None	Older	Lesbian/gay	Does not meet CDC recommendations (less than yearly) + never
0.555343	[1] White	2.8	1	[1] Have been tested	Yes	Not for	Yes	No	0	2.14286	No	No	Urban	1	Some or more	Middle	Lesbian/gay	Meets CDC recommendations (yearly or more)
0.360997	[6] Latino/Hispanic	6	2.8	[1] Have been tested	Yes	Not for	No	Yes	0	2.85714	No	No	Urban	3	Some or more	Younger	Lesbian/gay	Meets CDC recommendations (yearly or more)
0.379543	[1] White	5.8	1	[1] Have been tested	Yes	For	No	No	0	3.14286	No	No	Urban	3	Some or more	Younger	Lesbian/gay	Meets CDC recommendations (yearly or more)
0.443245	[2] Black/AA	6	1	[1] Have been tested	No	For	No	No	0	3.71429	No	No	Urban	1		Older	Lesbian/gay	Meets CDC recommendations (yearly or more)
0.993256	[2] Black/AA	5.6	1.8	[1] Have been tested	Yes	For	Yes	No	0	3	No	No	Urban	1	Some or more	Older	Lesbian/gay	Meets CDC recommendations (yearly or more)
0.892658	[1] White	3.4	1	[1] Have been tested	No	Not for	No	No	HS less	3.28571	No	No		4	Some or more		Lesbian/gay	Does not meet CDC recommendations (less than yearly) + never
0.599816	[1] White	4.8	1	[0] Never been tested for HIV	No	Not for	No	No	0	3.57143	No	No	Urban	1	Some or more	Older	Lesbian/gay	Does not meet CDC recommendations (less than yearly) + never
0.407919	[1] White	4	1	[1] Have been tested	Yes	For	Yes	No	0	3	No	No	Non-urban	2		Older	Lesbian/gay	Does not meet CDC recommendations (less than yearly) + never
0.286169	[1] White	5.6	1	[1] Have been tested	Yes	For	Yes	No	0	3	No	No	Urban	1	None	Older	Lesbian/gay	Does not meet CDC recommendations (less than yearly) + never
1.91971	[6] Latino/Hispanic	4.2	1	[1] Have been tested	No	Not for	Yes	No	HS less	3.71429	No	No	Urban	1	Some or more	Older	Lesbian/gay	Does not meet CDC recommendations (less than yearly) + never
0.54201	[1] White	4	2.2	[1] Have been tested	Yes	For	Yes	No	0	3	Yes	No	Urban	3	Some or more	Older	Lesbian/gay	Meets CDC recommendations (yearly or more)
0.536832	[1] White	5.8	1	[1] Have been tested	No	Not for	No	No	0	3.14286	No	No	Urban	1	Some or more	Older	Lesbian/gay	Does not meet CDC recommendations (less than yearly) + never
0.363687	[1] White	3	1.2	[1] Have been tested	Yes	Not for	No	No	0	3	No	No	Urban	2	Some or more	Younger	Lesbian/gay	Meets CDC recommendations (yearly or more)
0.646828	[1] White	2.8	2	[0] Never been tested for HIV	No	Not for	No	No	0	3	No	No	Urban	2	None	Younger	Bisexual	Does not meet CDC recommendations (less than yearly) + never
0.453277	[1] White	5.8	2.4	[1] Have been tested	Yes	Not for	No	No	0	3.14286		Yes	Urban		Some or more	Older	Lesbian/gay	Meets CDC recommendations (yearly or more)
1.82506	[6] Latino/Hispanic	2.6	3.6	[0] Never been tested for HIV	No	Not for	Yes	No	HS less	2.71429	No	No	Urban	2		Younger	Bisexual	Does not meet CDC recommendations (less than yearly) + never
0.496019	[1] White	4.8	1.4	[1] Have been tested	No	Not for	Yes	No	0	2.71429	No	No	Urban	2	Some or more	Middle	Lesbian/gay	Meets CDC recommendations (yearly or more)
0.40525	[1] White	5	1.6	[1] Have been tested	Yes	For	No	Yes	0	3	Yes	Yes	Urban	3	Some or more	Older	Lesbian/gay	Meets CDC recommendations (yearly or more)
0.82778	[2] Black/AA	4.8	1	[1] Have been tested	No	Not for	Yes	No	0	3.14286	No	No	Urban	2	Some or more	Middle	Lesbian/gay	Meets CDC recommendations (yearly or more)
0.571503	[1] White	2.8	2.6	[1] Have been tested	Yes	Not for	Yes	No	0	2.42857	No	Yes	Urban	2	Some or more	Middle	Lesbian/gay	Meets CDC recommendations (yearly or more)
0.432759	[1] White	2	2	[1] Have been tested	Yes	Not for	No	Yes	0	1.14286	No	No	Urban	3	Some or more	Older	Lesbian/gay	Meets CDC recommendations (yearly or more)
1.87223	[1] White	2.6	2.2	[1] Have been tested	Yes	For	No	No	0	2.57143	No	No	Urban	2	None	Younger	Lesbian/gay	Meets CDC recommendations (yearly or more)
0.503793	[1] White	3	1.8	[1] Have been tested	Yes	Not for	No	Yes	0	2.42857	No	Yes	Urban	3	Some or more		Lesbian/gay	Meets CDC recommendations (yearly or more)
2.44599	[6] Latino/Hispanic	5.4	1.6	[1] Have been tested	No	Not for	No	No	HS less	3.57143	No	No	Urban	1	None	Younger	Bisexual	Meets CDC recommendations (yearly or more)
0.510983	[1] White	3.4	1.6	[1] Have been tested	Yes	For	Yes	No	0	2.28571	No	Yes	Urban	1	Some or more	Older	Lesbian/gay	Meets CDC recommendations (yearly or more)
1.06998	[6] Latino/Hispanic	5	1	[1] Have been tested	Yes	Not for	No	Yes	0	3.14286	No	Yes	Urban	4	Some or more	Younger	Lesbian/gay	Meets CDC recommendations (yearly or more)
0.25618	[1] White	3.6	2.4	[0] Never been tested for HIV	No	Not for	No	No	0	2.57143	No	No	Urban	1	Some or more	Older	Lesbian/gay	Does not meet CDC recommendations (less than yearly) + never
0.474393	[1] White	5	1.4	[1] Have been tested	Yes	Not for	Yes	No	0	3	No	Yes	Urban	1	Some or more	Older	Lesbian/gay	Meets CDC recommendations (yearly or more)
0.979285	[6] Latino/Hispanic	5.4	2.4	[0] Never been tested for HIV	No	Not for	Yes	No	HS less	3.42857	No	No	Urban	1	None	Younger	Lesbian/gay	Does not meet CDC recommendations (less than yearly) + never
0.725734	[6] Latino/Hispanic	1.6	1	[1] Have been tested	Yes	Not for	Yes	No	0	2	No	No	Urban	1	Some or more	Middle	Lesbian/gay	Meets CDC recommendations (yearly or more)
0.290993	[1] White	1.4	3.4	[0] Never been tested for HIV	No	For	No	No	0	2.85714	No	No	Urban	2	None	Younger	Bisexual	Does not meet CDC recommendations (less than yearly) + never
1.55394	[1] White	3.8	3.4	[0] Never been tested for HIV	Yes	For	No	Yes	HS less	2.71429	No	No	Urban	1	Some or more	Younger	Lesbian/gay	Does not meet CDC recommendations (less than yearly) + never
1.49533	[1] White	5.4	1.2	[1] Have been tested	Yes	For	Yes	No	HS less	3.14286	No	No	Urban	2	Some or more	Younger	Lesbian/gay	Meets CDC recommendations (yearly or more)
0.417969	[1] White	4.8	1	[1] Have been tested	Yes	Not for	No	No	0	2.71429	No	Yes	Urban	1	Some or more	Older	Lesbian/gay	Does not meet CDC recommendations (less than yearly) + never
0.398872	[1] White	5.2	1	[1] Have been tested	Yes	For	No	Yes	0	2.85714	No	No	Urban	1	Some or more	Older	Lesbian/gay	Does not meet CDC recommendations (less than yearly) + never
2.26893	[6] Latino/Hispanic	4.8	1.6	[1] Have been tested	Yes	For	No	No	HS less	3.71429	No	Yes	Urban	2	Some or more	Younger	Lesbian/gay	Meets CDC recommendations (yearly or more)
0.707387	[1] White	3.4	1.6	[1] Have been tested	No	For	Yes	No	0	2.28571	No	No	Urban	1	Some or more	Older	Lesbian/gay	Does not meet CDC recommendations (less than yearly) + never
0.5244	[1] White	5.8	1	[1] Have been tested	No	Not for	Yes	No	0	2.57143	No	No	Urban	1	Some or more	Older	Lesbian/gay	Does not meet CDC recommendations (less than yearly) + never
0.407919	[1] White	1	1	[1] Have been tested	No	For	Yes	No	0	3.14286	No	No	Non-urban	1	Some or more	Older	Lesbian/gay	Does not meet CDC recommendations (less than yearly) + never
0.380889	[2] Black/AA	4.4	2.6	[1] Have been tested	Yes	Not for	No	No	0	3	No	No	Urban	2	Some or more	Younger	Lesbian/gay	Meets CDC recommendations (yearly or more)
1.29274	[6] Latino/Hispanic	3.6	2.6	[1] Have been tested	Yes	For	No	Yes	0	2.85714	No	No	Urban	3		Middle	Lesbian/gay	Does not meet CDC recommendations (less than yearly) + never
0.402434	[1] White	5.4	2	[1] Have been tested	Yes	Not for	Yes	No	0	2.85714	No	No	Urban	2	Some or more	Middle	Lesbian/gay	Does not meet CDC recommendations (less than yearly) + never
1.06705	[6] Latino/Hispanic	2.8	1.2	[0] Never been tested for HIV	No	For	Yes	No	0	2.33333	No	No	Urban	1		Younger	Lesbian/gay	Does not meet CDC recommendations (less than yearly) + never
0.395079	[1] White	3.2	2.8	[1] Have been tested	Yes	For	Yes	No	0	3	No	No	Urban	1	Some or more	Older	Lesbian/gay	Does not meet CDC recommendations (less than yearly) + never
0.592372	[6] Latino/Hispanic	2	4.8	[1] Have been tested	Yes	Not for	No	Yes	0	1.85714	No	Yes	Urban	2	Some or more	Younger	Lesbian/gay	Meets CDC recommendations (yearly or more)
0.510983	[1] White	3	1	[1] Have been tested	No	Not for	Yes	No	0	2.28571	No	No	Urban	1	Some or more	Older	Lesbian/gay	Does not meet CDC recommendations (less than yearly) + never
1.35085	[1] White	3.6	1.8	[0] Never been tested for HIV	No	Not for	No	No	HS less	3.14286	No	No	Urban	3		Younger	Other	Does not meet CDC recommendations (less than yearly) + never
0.708722	[1] White	4.4	1	[1] Have been tested	No	Not for	Yes	No	0	2.85714	No	No	Urban	1	Some or more	Older	Lesbian/gay	Does not meet CDC recommendations (less than yearly) + never
2.47465	[2] Black/AA	3.4	1.8	[0] Never been tested for HIV	No	For	No	No	HS less	2.85714	No	No	Urban	3		Younger	Lesbian/gay	Does not meet CDC recommendations (less than yearly) + never
0.444212	[1] White	5.4	1.4	[1] Have been tested	Yes	Not for	Yes	No	0	3.28571	No	No	Urban	1	Some or more	Older	Lesbian/gay	Does not meet CDC recommendations (less than yearly) + never
0.540216	[1] White	3.4	1.2	[1] Have been tested	Yes	For	Yes	Yes	0	2.85714	No	No	Urban	1	Some or more	Middle	Lesbian/gay	Does not meet CDC recommendations (less than yearly) + never
0.386183	[1] White	4.6	1	[1] Have been tested	No	Not for	Yes	No	0	3	No	No	Urban	1	Some or more	Older	Lesbian/gay	Meets CDC recommendations (yearly or more)
0.455921	[1] White	2	1	[1] Have been tested	No	Not for	Yes	No	0	2.28571	No	No	Non-urban	1	Some or more	Older	Lesbian/gay	Does not meet CDC recommendations (less than yearly) + never
0.707387	[1] White	4.2	2.2	[0] Never been tested for HIV	No	Not for	No	No	0	2.57143	No	No	Urban	1	Some or more	Older	Lesbian/gay	Does not meet CDC recommendations (less than yearly) + never
0.305389	[1] White	2.4	1	[1] Have been tested	No	Not for	No	No	0	1.57143	No	No	Urban	1	Some or more	Older	Lesbian/gay	Does not meet CDC recommendations (less than yearly) + never
0.490049	[1] White	5.8	2.4	[1] Have been tested	No	For	No	No	HS less	3.28571	No	No	Urban	2	Some or more	Older	Bisexual	Does not meet CDC recommendations (less than yearly) + never
0.587307	[1] White	5	1	[1] Have been tested	No	Not for	No	No	0	4	No	No	Urban	2	Some or more	Younger	Lesbian/gay	Meets CDC recommendations (yearly or more)
0.316271	[1] White	2.6	1	[1] Have been tested	No	Not for	No	No	0	3	No	No	Urban	1	Some or more	Older	Lesbian/gay	Meets CDC recommendations (yearly or more)
1.04674	[1] White	5.2	1	[1] Have been tested	No	For	Yes	No	HS less	3.42857	No	No	Non-urban	3	Some or more	Middle	Lesbian/gay	Meets CDC recommendations (yearly or more)
0.657444	[1] White	1.8	1.4	[0] Never been tested for HIV	Yes	For	No	No	0	2.71429	No	No	Non-urban	1		Older	Bisexual	Does not meet CDC recommendations (less than yearly) + never
2.68619	[6] Latino/Hispanic	3	2.2	[1] Have been tested	Yes	Not for	Yes	No	HS less	2.71429	No	Yes	Urban	2	None	Younger	Lesbian/gay	Meets CDC recommendations (yearly or more)
1.09642	[1] White	1.8	1	[1] Have been tested	No	Not for	Yes	No	0	2.57143	No	No	Non-urban	1	Some or more	Younger	Lesbian/gay	Does not meet CDC recommendations (less than yearly) + never
0.917861	[1] White	3.4	1.2	[1] Have been tested	Yes	For	No	No	0	3.71429	No	No	Non-urban	3	Some or more	Middle	Lesbian/gay	Meets CDC recommendations (yearly or more)
0.610431	[6] Latino/Hispanic	5.6	1	[0] Never been tested for HIV	No	For	No	No	0	3.57143	No	No	Urban	1	None	Younger	Bisexual	Does not meet CDC recommendations (less than yearly) + never
0.738498	[6] Latino/Hispanic	4.4	1	[1] Have been tested	Yes	For	Yes	No	0	3.71429	No	No	Urban	2	Some or more	Middle	Lesbian/gay	Meets CDC recommendations (yearly or more)
0.498419	[1] White	4.6	1	[0] Never been tested for HIV	Yes	For	Yes	No	0	3.28571	No	No	Urban	1	Some or more	Middle	Lesbian/gay	Does not meet CDC recommendations (less than yearly) + never
1.20037	[6] Latino/Hispanic	5.6	1	[1] Have been tested	No	Not for	Yes	No	0	2.57143	No	No	Urban	1	Some or more	Younger	Lesbian/gay	Does not meet CDC recommendations (less than yearly) + never
0.947218	[1] White	6	1	[0] Never been tested for HIV	Yes	For	No	No	0	3.71429	No	No	Urban	1	Some or more	Younger	Other	Does not meet CDC recommendations (less than yearly) + never
0.562974	[1] White	3.4	1.8	[1] Have been tested	Yes	Not for	Yes	No	0	2.28571	No	No	Urban	2	Some or more	Middle	Lesbian/gay	Meets CDC recommendations (yearly or more)
1.13246	[1] White	5.2	1	[1] Have been tested	Yes	Not for	Yes	No	0	3.85714	No	No	Urban	1	Some or more	Older	Lesbian/gay	Meets CDC recommendations (yearly or more)
0.512294	[6] Latino/Hispanic	4	1.6	[1] Have been tested	Yes	Not for	No	No	0	2.28571	No	No	Urban	2	Some or more	Younger	Lesbian/gay	Meets CDC recommendations (yearly or more)
0.947567	[1] White	3.6	3.6	[1] Have been tested	Yes	Not for	Yes	No	0	3.14286	No	No	Urban	2		Younger	Lesbian/gay	Meets CDC recommendations (yearly or more)
0.931771	[1] White	3.4	1	[1] Have been tested	Yes	Not for	No	Yes	0	2.57143	No	Yes	Urban	1	Some or more	Younger	Other	Meets CDC recommendations (yearly or more)
0.57814	[1] White	3.6	1.4	[1] Have been tested	Yes	For	No	No	0	3	No	No	Urban	1	Some or more	Middle	Lesbian/gay	Meets CDC recommendations (yearly or more)
0.588591	[6] Latino/Hispanic	2.4	3	[1] Have been tested	Yes	For	No	Yes	0	2.57143	No	No	Urban	3		Younger	Bisexual	Meets CDC recommendations (yearly or more)
1.474	[1] White	3.2	1	[1] Have been tested	No	Not for	Yes	No	HS less	2.57143	No	No	Urban	2	Some or more	Younger	Bisexual	Meets CDC recommendations (yearly or more)
0.703206	[1] White	3.2	1.8	[1] Have been tested	No	Not for	No	No	HS less	3.57143	No	No	Non-urban	3	None	Older	Lesbian/gay	Meets CDC recommendations (yearly or more)
1.06997	[1] White	5	3.2	[0] Never been tested for HIV	Yes	For	No	Yes	0	3.57143	No	No	Urban	3	Some or more	Middle	Lesbian/gay	Does not meet CDC recommendations (less than yearly) + never
0.548191	[1] White	3.4	1	[1] Have been tested	Yes	For	No	No	0	1.85714	No	No	Urban	3	Some or more	Older	Bisexual	Meets CDC recommendations (yearly or more)
0.320068	[1] White	3.6	2	[1] Have been tested	Yes	For	No	No	0	3	No	Yes	Urban	1	Some or more	Middle	Lesbian/gay	Does not meet CDC recommendations (less than yearly) + never
0.739853	[1] White	4.4	1	[1] Have been tested	Yes	Not for	No	No	0	2.71429	No	No	Urban	2	Some or more	Younger	Other	Meets CDC recommendations (yearly or more)
0.446199	[1] White	2.8	1	[1] Have been tested	No	Not for	Yes	No	0	2.42857	No	No	Urban	1	Some or more	Middle	Lesbian/gay	Does not meet CDC recommendations (less than yearly) + never
0.848802	[1] White	5	1	[1] Have been tested	Yes	For	Yes	No	0	2.57143	No	No	Urban	2		Middle	Lesbian/gay	Does not meet CDC recommendations (less than yearly) + never
2.63474	[2] Black/AA	2.8	2.8	[1] Have been tested	No	For	No	No	HS less	2.42857	No	No	Urban	2	None	Younger	Bisexual	Does not meet CDC recommendations (less than yearly) + never
1.15139	[1] White	3.2	1	[0] Never been tested for HIV	No	Not for	Yes	No	0	2.28571	No	No	Urban	1	Some or more	Older	Lesbian/gay	Does not meet CDC recommendations (less than yearly) + never
1.70577	[2] Black/AA	3.8	3.2	[1] Have been tested	Yes	For	Yes	No	0	2.14286	No		Urban	3	None	Middle	Bisexual	Meets CDC recommendations (yearly or more)
1.30511	[2] Black/AA	5.4	4.2	[1] Have been tested	No	Not for	No	No	0	2.28571	No	No	Urban	3	None	Middle	Lesbian/gay	Does not meet CDC recommendations (less than yearly) + never
0.350935	[1] White	3.2	1	[1] Have been tested	Yes	Not for	Yes	No	0	2.71429	No	No	Urban	1	Some or more	Middle	Lesbian/gay	Meets CDC recommendations (yearly or more)
1.68507	[1] White	5.6	1	[1] Have been tested	Yes	Not for	No	Yes	HS less	3.85714	No	No		3	None	Younger	Lesbian/gay	Does not meet CDC recommendations (less than yearly) + never
0.557838	[1] White	2.4	1	[1] Have been tested	Yes	For	Yes	No	0	2.85714	No	No	Urban	1		Middle	Lesbian/gay	Does not meet CDC recommendations (less than yearly) + never
1.57228	[1] White	3	3.2	[1] Have been tested	No	Not for	Yes	No	HS less	2.42857	No	No	Urban	2	Some or more	Younger	Lesbian/gay	Meets CDC recommendations (yearly or more)
0.282558	[1] White	3	1.4	[1] Have been tested	Yes	Not for	Yes	Yes	0	2.57143	No	No	Urban	1	Some or more	Older	Lesbian/gay	Meets CDC recommendations (yearly or more)
0.351539	[1] White	1.8	1.6	[1] Have been tested	Yes	For	Yes	No	0	2.71429	Yes	No	Urban	2	Some or more	Older	Lesbian/gay	Meets CDC recommendations (yearly or more)
0.48922	[1] White	4.4	1	[1] Have been tested	Yes	Not for	Yes	No	HS less	3.28571	No	No	Urban	1	Some or more		Lesbian/gay	Does not meet CDC recommendations (less than yearly) + never
0.507283	[1] White	4.8	2.8	[1] Have been tested	No	Not for	Yes	No	0	2.85714	No	No	Urban	1	Some or more	Middle	Lesbian/gay	Does not meet CDC recommendations (less than yearly) + never
0.383191	[1] White	4.8	2.4	[1] Have been tested	No	For	Yes	No	0	3.42857	No	No	Urban	2	Some or more	Older	Lesbian/gay	Does not meet CDC recommendations (less than yearly) + never
0.297054	[1] White	3.6	2.8	[1] Have been tested	Yes	Not for	Yes	No	0	3	No	No	Urban	3	Some or more	Older	Lesbian/gay	Meets CDC recommendations (yearly or more)
0.305389	[1] White	3.8	2	[1] Have been tested	No	Not for	Yes	No	0	2.71429	No	No	Non-urban	1	None	Older	Lesbian/gay	Does not meet CDC recommendations (less than yearly) + never
0.585546	[1] White	2.6	2.4	[0] Never been tested for HIV	No	Not for	No	No	HS less	2.42857	No	No	Non-urban	2	None	Older	Lesbian/gay	Does not meet CDC recommendations (less than yearly) + never
2.73002	[1] White	2.6	2.6	[1] Have been tested	Yes	For	No	No	0	1.85714	No	No	Urban	3	None	Middle	Lesbian/gay	Meets CDC recommendations (yearly or more)
0.871397	[1] White	4.6	3.2	[1] Have been tested	Yes	For	No	No	0	2.71429	No	No	Urban	3	Some or more	Middle	Other	Does not meet CDC recommendations (less than yearly) + never
1.76575	[1] White	4	2.6	[1] Have been tested	No	Not for	Yes	No	HS less	3	No	No	Urban	3	None	Younger	Bisexual	Does not meet CDC recommendations (less than yearly) + never
0.327994	[1] White	2.8	1	[1] Have been tested	Yes	Not for	Yes	Yes	0	2.57143	No	No	Urban	2	Some or more	Older	Lesbian/gay	Does not meet CDC recommendations (less than yearly) + never
0.713808	[1] White	1	1.4	[0] Never been tested for HIV	No	For	No	No	0	2	No	No	Urban	1	Some or more	Younger	Other	Does not meet CDC recommendations (less than yearly) + never
0.981213	[1] White	5.8	1	[1] Have been tested	No	For	Yes	No	HS less	3.71429	No	No	Urban	3	Some or more	Younger	Lesbian/gay	Does not meet CDC recommendations (less than yearly) + never
0.55766	[1] White	4.8	2.2	[1] Have been tested	Yes	For	No	No	0	2.57143	No	Yes	Urban	1	Some or more	Older	Lesbian/gay	Does not meet CDC recommendations (less than yearly) + never
0.635624	[1] White	2.4	1	[1] Have been tested	Yes	For	No	No	0	3	No	No	Urban	3	Some or more	Younger	Bisexual	Meets CDC recommendations (yearly or more)
0.638418	[1] White	5.8	2.2	[1] Have been tested	No	Not for	Yes	No	0	4	No	No	Urban	1	Some or more	Older	Lesbian/gay	Does not meet CDC recommendations (less than yearly) + never
0.495466	[1] White	6	1	[1] Have been tested	Yes	For	No	No	0	3.14286	No	No	Urban	3	Some or more	Younger	Lesbian/gay	Does not meet CDC recommendations (less than yearly) + never
0.568888	[1] White	2.2	2.2	[0] Never been tested for HIV	Yes	For	Yes	No	0	1.85714	No	No		2	None	Younger	Bisexual	Does not meet CDC recommendations (less than yearly) + never
2.59716	[1] White	4.8	1	[1] Have been tested	Yes	Not for	No	No	HS less	3.42857	No	No	Urban	3		Middle	Bisexual	Meets CDC recommendations (yearly or more)
0.503197	[1] White	4.4	1	[1] Have been tested	Yes	For	No	No	0	2.71429	No	No	Urban	2	Some or more	Younger	Lesbian/gay	Meets CDC recommendations (yearly or more)
0.480938	[1] White	3.8	1	[1] Have been tested	Yes	For	Yes	No	0	3	No	No	Urban	2	Some or more	Older	Lesbian/gay	Does not meet CDC recommendations (less than yearly) + never
0.413409	[1] White	4.2	2.2	[1] Have been tested	Yes	Not for	Yes	No	0	3	No	No	Urban	1	Some or more	Older	Lesbian/gay	Does not meet CDC recommendations (less than yearly) + never
0.425239	[1] White	4.6	4	[1] Have been tested	Yes	For	No	No	0	2.42857	No	No	Urban	4	Some or more	Middle	Lesbian/gay	Meets CDC recommendations (yearly or more)
1.90298	[1] White	5	1.8	[1] Have been tested	Yes	For	Yes	No	HS less	3	No	No	Urban	1	Some or more	Younger	Lesbian/gay	Does not meet CDC recommendations (less than yearly) + never
0.842106	[1] White	3.4	1.6	[1] Have been tested	Yes	Not for	Yes	No	HS less	2.71429	No	No	Urban	1	Some or more	Older	Lesbian/gay	Does not meet CDC recommendations (less than yearly) + never
0.956872	[1] White	5	1.8	[0] Never been tested for HIV	Yes	For	No	Yes	0	3.71429	No	No	Urban	2	Some or more	Younger	Lesbian/gay	Does not meet CDC recommendations (less than yearly) + never
0.539263	[1] White	4.2	1.4	[1] Have been tested	Yes	For	No	Yes	0	2.28571	No	No	Urban	3	Some or more	Middle	Bisexual	Meets CDC recommendations (yearly or more)
0.638418	[1] White	4.4	1	[1] Have been tested	Yes	For	Yes	No	0	2.57143	No	No	Urban	1	Some or more	Older	Lesbian/gay	Does not meet CDC recommendations (less than yearly) + never
0.25618	[1] White	2.8	5	[1] Have been tested	No	Not for	No	No	0	1.14286	No	No	Urban	2	None		Lesbian/gay	Does not meet CDC recommendations (less than yearly) + never
0.798479	[1] White	3.6	1	[1] Have been tested	No	Not for	No	Yes	HS less	3.71429	No	Yes	Urban	1	Some or more	Younger	Other	Does not meet CDC recommendations (less than yearly) + never
0.747572	[1] White	5.2	1	[1] Have been tested	Yes	For	Yes	No	0	2.85714	No	No	Urban	1		Younger	Lesbian/gay	Does not meet CDC recommendations (less than yearly) + never
2.36092	[1] White	4.4	1.6	[0] Never been tested for HIV	No	Not for	Yes	No	HS less	2.71429	No	No	Urban	3	Some or more	Younger	Lesbian/gay	Does not meet CDC recommendations (less than yearly) + never
1.77694	[1] White	3	2.6	[1] Have been tested	No	For	Yes	No	0	3.28571	No	No	Urban	1	Some or more	Younger	Bisexual	Does not meet CDC recommendations (less than yearly) + never
1.66154	[1] White	5.2	1	[1] Have been tested	No	For	No	Yes	HS less	3.28571	No	No	Urban	3		Younger	Lesbian/gay	Does not meet CDC recommendations (less than yearly) + never
0.488395	[1] White	5	1	[1] Have been tested	Yes	For	No	No	0	3	No	No	Urban	2	Some or more	Middle	Other	Meets CDC recommendations (yearly or more)
0.691394	[6] Latino/Hispanic	4	1	[1] Have been tested	Yes	Not for	Yes	No	0	3	No	No	Urban	3	Some or more	Middle	Lesbian/gay	Does not meet CDC recommendations (less than yearly) + never
0.724208	[1] White	6	1	[1] Have been tested	Yes	Not for	Yes	No	0	2.57143	No	No	Urban	1	Some or more	Older	Lesbian/gay	Does not meet CDC recommendations (less than yearly) + never
1.1974	[1] White	3.6	1.2	[1] Have been tested	Yes	For	No	No	0	2.5	No	No	Urban	2	None	Younger	Bisexual	Does not meet CDC recommendations (less than yearly) + never
0.946926	[1] White	3.6	1	[0] Never been tested for HIV	No	Not for	No	No	0	3	No	No	Non-urban	2		Middle	Bisexual	Does not meet CDC recommendations (less than yearly) + never
0.549932	[1] White	4.6	1	[1] Have been tested	Yes	Not for	Yes	No	0	2.42857	No	No	Urban	1	Some or more	Older	Lesbian/gay	Meets CDC recommendations (yearly or more)
1.76575	[1] White	4	1	[1] Have been tested	No	For	No	No	HS less	3	No	No	Urban	1	None	Younger	Bisexual	Does not meet CDC recommendations (less than yearly) + never
0.915422	[1] White	3.4	1	[1] Have been tested	No	For	No	No	0	2.71429	No	No	Non-urban	2	None	Middle	Bisexual	Does not meet CDC recommendations (less than yearly) + never
2.91354	[2] Black/AA	3	1.4	[1] Have been tested	Yes	Not for	Yes	No	HS less	3.28571	No	No	Urban	2	None	Middle	Bisexual	Meets CDC recommendations (yearly or more)
1.68926	[1] White	2	1	[1] Have been tested	No	Not for	No	No	HS less	3.57143	No	No	Urban	2	Some or more	Younger	Bisexual	Meets CDC recommendations (yearly or more)
0.715943	[1] White	3	1	[1] Have been tested	No	Not for	No	No	0	2	No	No	Non-urban	1	Some or more	Younger	Bisexual	Meets CDC recommendations (yearly or more)
1.13796	[1] White	2.8	1.2	[1] Have been tested	Yes	Not for	No	No	0	1.85714	No	No	Urban	1	Some or more	Younger	Other	Does not meet CDC recommendations (less than yearly) + never
0.476139	[1] White	4.2	1.6	[1] Have been tested	Yes	For	No	No	0	3.42857	No	No	Urban	2	Some or more	Older	Lesbian/gay	Does not meet CDC recommendations (less than yearly) + never
1.76575	[1] White	5	2.4	[1] Have been tested	No	Not for	No	No	HS less	4	No	No	Urban	5	None	Younger	Bisexual	Does not meet CDC recommendations (less than yearly) + never
0.870265	[6] Latino/Hispanic	5.4	1	[1] Have been tested	No	Not for	Yes	No	0	2.42857	No	No	Urban	1	Some or more	Middle	Lesbian/gay	Does not meet CDC recommendations (less than yearly) + never
0.595833	[1] White	4.4	1	[1] Have been tested	No	Not for	Yes	No	0	2.85714	No	No	Non-urban	1	None	Younger	Lesbian/gay	Meets CDC recommendations (yearly or more)
0.424115	[1] White	3.2	1	[1] Have been tested	Yes	Not for	No	No	0	2.42857	No	No	Urban	3	Some or more	Middle	Lesbian/gay	Meets CDC recommendations (yearly or more)
0.428072	[2] Black/AA	4.8	2	[1] Have been tested	Yes	Not for	Yes	No	0	3	No	No	Urban	2	Some or more	Middle	Other	Meets CDC recommendations (yearly or more)
0.742538	[1] White	3.2	2.6	[0] Never been tested for HIV	No	For	Yes	No	0	2.71429	No	No	Non-urban	2	None	Younger	Bisexual	Does not meet CDC recommendations (less than yearly) + never
0.631694	[2] Black/AA	1.6	2.6	[1] Have been tested	Yes	For	No	No	0	1.71429	No	No	Urban	2	Some or more	Middle	Lesbian/gay	Meets CDC recommendations (yearly or more)
0.885386	[1] White	4.6	1	[1] Have been tested	Yes	For	Yes	No	0	3.85714	No	No	Urban	2	Some or more	Middle	Lesbian/gay	Does not meet CDC recommendations (less than yearly) + never
1.66104	[1] White	5	2	[1] Have been tested	Yes	For	Yes	No	HS less	2.71429	No	No	Urban	1	Some or more	Younger	Lesbian/gay	Does not meet CDC recommendations (less than yearly) + never
0.432759	[1] White	4.4	1.2	[1] Have been tested	Yes	Not for	No	Yes	0	3	No	No	Urban	3	Some or more	Older	Lesbian/gay	Does not meet CDC recommendations (less than yearly) + never
2.91354	[2] Black/AA	4.8	1.4	[1] Have been tested	Yes	For	No	No	HS less	3.42857	No	No	Urban	2	Some or more	Younger	Lesbian/gay	Meets CDC recommendations (yearly or more)
2.07308	[1] White	3.2	1	[1] Have been tested	No	Not for	No	No	HS less	4	No	No	Urban	1	Some or more	Younger	Lesbian/gay	Meets CDC recommendations (yearly or more)
0.4826	[1] White	5.4	1	[1] Have been tested	Yes	Not for	No	No	0	2.85714	No	No	Urban	1	Some or more	Older	Lesbian/gay	Meets CDC recommendations (yearly or more)
2.91354	[6] Latino/Hispanic	4.2	2	[1] Have been tested	No	Not for	Yes	No	HS less	3	No	No	Non-urban	3	Some or more	Younger	Bisexual	Does not meet CDC recommendations (less than yearly) + never
0.752436	[1] White	3	1	[1] Have been tested	No	Not for	Yes	No	0	2.42857	No	No	Urban	1	Some or more	Younger	Lesbian/gay	Does not meet CDC recommendations (less than yearly) + never
0.295204	[1] White	3.4	2.4	[0] Never been tested for HIV	Yes	For	Yes	No	0	3.28571	No	No	Urban	3	None	Younger	Lesbian/gay	Does not meet CDC recommendations (less than yearly) + never
0.992418	[1] White	4.4	1.6	[1] Have been tested	Yes	For	No	No	0	3.28571	No	No	Urban	3	Some or more	Younger	Bisexual	Meets CDC recommendations (yearly or more)
0.659943	[6] Latino/Hispanic	2.8	2	[0] Never been tested for HIV	No	Not for	No	No	0	2.85714	No	No	Urban	1	Some or more	Younger	Lesbian/gay	Does not meet CDC recommendations (less than yearly) + never
0.505357	[1] White	3.2	1	[1] Have been tested	No	For	Yes	No	0	3.42857	No	No	Urban	1	Some or more	Middle	Lesbian/gay	Meets CDC recommendations (yearly or more)
0.488395	[1] White	3.2	3.2	[1] Have been tested	No	For	Yes	No	0	2.42857	No	No	Urban	1	Some or more	Middle	Lesbian/gay	Does not meet CDC recommendations (less than yearly) + never
0.557838	[1] White	4.2	2	[1] Have been tested	Yes	For	Yes	No	0	3.57143	Yes	No	Urban	1		Middle	Lesbian/gay	Meets CDC recommendations (yearly or more)
0.865299	[1] White	6	1	[1] Have been tested	Yes	For	Yes	Yes	0	3.42857	Yes	No	Urban	2	Some or more	Older	Lesbian/gay	Meets CDC recommendations (yearly or more)
0.34329	[1] White	4.4	1.2	[0] Never been tested for HIV	Yes	For	No	No	0	3.71429	No	No	Non-urban	1	Some or more	Younger	Bisexual	Does not meet CDC recommendations (less than yearly) + never
0.47713	[1] White	2	1.8	[1] Have been tested	No	Not for	No	No	0	2.14286	No	No	Urban	1		Older	Lesbian/gay	Does not meet CDC recommendations (less than yearly) + never
2.91354	[1] White	3.8	1.8	[1] Have been tested	Yes	For	No	Yes	HS less	2.14286	No	Yes	Urban	2	Some or more	Younger	Lesbian/gay	Does not meet CDC recommendations (less than yearly) + never
0.42198	[1] White	5	1	[1] Have been tested	No	For	Yes	No	0	3	No	No	Non-urban	1	Some or more	Older	Lesbian/gay	Does not meet CDC recommendations (less than yearly) + never
0.381838	[1] White	5	1	[1] Have been tested	Yes	Not for	Yes	No	0	3.71429	No	No	Urban	1	Some or more	Older	Other	Meets CDC recommendations (yearly or more)
0.565911	[1] White	6	1	[1] Have been tested	Yes	For	No	No	0	3.28571	Yes	Yes	Urban	2	Some or more	Middle	Lesbian/gay	Meets CDC recommendations (yearly or more)
0.379543	[1] White	3	2.4	[0] Never been tested for HIV	Yes	For	No	No	0	2.57143	No	No	Urban	2	Some or more	Younger	Bisexual	Does not meet CDC recommendations (less than yearly) + never
0.554943	[1] White	3.4	3.4	[0] Never been tested for HIV	Yes	Not for	No	No	0	2.42857	No	No	Non-urban	2		Middle	Lesbian/gay	Does not meet CDC recommendations (less than yearly) + never
1.05316	[6] Latino/Hispanic	4.4	1.4	[1] Have been tested	No	Not for	Yes	No	0	3.85714	No	No	Urban	1	Some or more	Older	Lesbian/gay	Does not meet CDC recommendations (less than yearly) + never
0.559245	[2] Black/AA	3.4	1.2	[1] Have been tested	Yes	For	Yes	No	0	2.14286	No	No	Urban	1	Some or more	Middle	Lesbian/gay	Does not meet CDC recommendations (less than yearly) + never
0.286547	[1] White	4.8	1	[1] Have been tested	Yes	Not for	Yes	No	0	2.71429	No	No	Urban	2	Some or more	Older	Lesbian/gay	Meets CDC recommendations (yearly or more)
1.00969	[6] Latino/Hispanic	6	1	[1] Have been tested	Yes	For	No	Yes	0	3.85714	No	No	Urban	3	Some or more	Younger	Bisexual	Meets CDC recommendations (yearly or more)
0.444421	[1] White	3.8	2.6	[1] Have been tested	Yes	For	No	No	0	2.85714	No	Yes	Urban	2	Some or more	Middle	Lesbian/gay	Does not meet CDC recommendations (less than yearly) + never
0.650448	[1] White	6	1.8	[1] Have been tested	Yes	For	Yes	Yes	0	3	No	Yes	Urban	3	Some or more	Younger	Other	Meets CDC recommendations (yearly or more)
0.388892	[1] White	2.6	2	[1] Have been tested	No	Not for	No	No	0	3	No	No	Urban	1	None	Older	Lesbian/gay	Does not meet CDC recommendations (less than yearly) + never
1.08595	[6] Latino/Hispanic	4	1.2	[1] Have been tested	Yes	For	No	No	0	3	No	Yes	Urban	1	Some or more	Middle	Lesbian/gay	Meets CDC recommendations (yearly or more)
1.17413	[1] White	4	4.2	[0] Never been tested for HIV	No	Not for	Yes	No	0	2.71429	No		Urban	3	None	Younger	Lesbian/gay	Does not meet CDC recommendations (less than yearly) + never
0.725113	[6] Latino/Hispanic	5.4	1.4	[1] Have been tested	No	For	No	No	0	3.42857	No	No	Urban	1	Some or more	Older	Lesbian/gay	Does not meet CDC recommendations (less than yearly) + never
0.25618	[1] White	4.6	1	[1] Have been tested	No	Not for	Yes	No	0	2.71429	No	No	Urban	1	None	Older	Lesbian/gay	Does not meet CDC recommendations (less than yearly) + never
0.348805	[2] Black/AA	1	1	[1] Have been tested	No	Not for	No	No	0	3.57143	No	No	Urban	1	None		Bisexual	Does not meet CDC recommendations (less than yearly) + never
0.270408	[1] White	3.4	1.6	[1] Have been tested	Yes	Not for	No	No	0	4	No	Yes	Urban	1	Some or more	Older	Lesbian/gay	Does not meet CDC recommendations (less than yearly) + never
0.440153	[1] White	6	1.8	[1] Have been tested	Yes	For	No	Yes	0	2.85714	No	Yes	Urban	3	Some or more	Older	Lesbian/gay	Meets CDC recommendations (yearly or more)
0.290993	[1] White	3.2	3.2	[1] Have been tested	No	Not for	No	No	0	3.28571	No	No	Non-urban	2	Some or more	Younger	Lesbian/gay	Meets CDC recommendations (yearly or more)
0.283014	[1] White	6	1.8	[1] Have been tested	Yes	For	No	No	0	3.28571	No	Yes	Urban	1	Some or more	Older	Lesbian/gay	Does not meet CDC recommendations (less than yearly) + never
0.440153	[1] White	4.25	1	[1] Have been tested	Yes	For	No	No	0	2.85714	No	Yes	Urban	3	Some or more	Older	Lesbian/gay	Meets CDC recommendations (yearly or more)
2.30865	[1] White	4.6	3.8	[1] Have been tested	No	Not for	No	Yes	HS less	1.71429	No	No	Urban	5	Some or more	Middle	Bisexual	Meets CDC recommendations (yearly or more)
0.763558	[2] Black/AA	4.4	3.6	[1] Have been tested	No	Not for	Yes	No	0	3.14286	No	No	Urban	3	Some or more	Older	Lesbian/gay	Meets CDC recommendations (yearly or more)
0.454002	[1] White	5	1	[0] Never been tested for HIV	No	For	No	No	0	4	No	Yes	Urban	1	Some or more	Younger	Lesbian/gay	Does not meet CDC recommendations (less than yearly) + never
1.64477	[1] White	2.2	3.4	[0] Never been tested for HIV	No	Not for	No	No	HS less	1.85714	No	No	Non-urban	2	None	Younger	Bisexual	Does not meet CDC recommendations (less than yearly) + never
0.694383	[2] Black/AA	3.2	2.6	[1] Have been tested	Yes	Not for	Yes	No	0	2.71429	No	No	Urban	2	None	Younger	Lesbian/gay	Meets CDC recommendations (yearly or more)
0.557838	[1] White	4	1.2	[1] Have been tested	Yes	Not for	Yes	No	0	2.14286	No	Yes	Urban	2	Some or more	Middle	Other	Does not meet CDC recommendations (less than yearly) + never
0.915533	[1] White	2.6	1.6	[1] Have been tested	No	For	Yes	Yes	0	2.85714	No	No	Urban	2	Some or more	Older	Lesbian/gay	Meets CDC recommendations (yearly or more)
0.317166	[1] White	2.4	2	[0] Never been tested for HIV	No	Not for	No	No	0	2.42857	No	No	Non-urban	1	None	Younger	Bisexual	Does not meet CDC recommendations (less than yearly) + never
1.87998	[1] White	4	2	[0] Never been tested for HIV	No	Not for	No	No	HS less	2.85714	No	No		1	None	Younger	Lesbian/gay	Does not meet CDC recommendations (less than yearly) + never
2.68127	[2] Black/AA	2	1.6	[1] Have been tested	Yes	For	Yes	No	HS less	3.57143	No	Yes	Urban	1	Some or more	Middle	Lesbian/gay	Meets CDC recommendations (yearly or more)
0.392732	[1] White	3.4	3.2	[1] Have been tested	No	Not for	No	No	0	2.42857	Yes	Yes	Urban	3	Some or more	Younger	Other	Does not meet CDC recommendations (less than yearly) + never
0.919578	[1] White	2.4	1	[1] Have been tested	No	For	No	No	0	2.57143	No	No	Urban	1		Younger	Bisexual	Meets CDC recommendations (yearly or more)
0.489339	[1] White	5.6	1.6	[1] Have been tested	Yes	For	Yes	Yes	0	2.71429	No	Yes	Urban	1	Some or more	Middle	Other	Does not meet CDC recommendations (less than yearly) + never
0.491455	[1] White	5.4	1.8	[1] Have been tested	Yes	For	No	No	0	4	No	No	Urban	2	Some or more	Middle	Lesbian/gay	Meets CDC recommendations (yearly or more)
1.57409	[2] Black/AA	3.8	1	[1] Have been tested	Yes	Not for	No	No	0	2.85714	No	No	Urban	3	Some or more	Younger	Lesbian/gay	Meets CDC recommendations (yearly or more)
0.483699	[1] White	5.8	1	[1] Have been tested	Yes	For	Yes	No	0	4	No	No	Urban	1	Some or more	Older	Lesbian/gay	Does not meet CDC recommendations (less than yearly) + never
1.00359	[1] White	4.4	1.8	[1] Have been tested	Yes	Not for	Yes	No	0	3.42857	No	Yes	Urban	1	Some or more	Middle	Lesbian/gay	Meets CDC recommendations (yearly or more)
1.03086	[1] White	3.6	1	[1] Have been tested	No	For	No	No	HS less	3.33333	No	No	Urban	2	Some or more	Older	Bisexual	Meets CDC recommendations (yearly or more)
0.499556	[1] White	4.6	1.4	[1] Have been tested	Yes	For	Yes	No	0	3	No	Yes	Urban	1	Some or more	Middle	Lesbian/gay	Meets CDC recommendations (yearly or more)
0.348253	[1] White	4.2	1	[1] Have been tested	Yes	For	Yes	Yes	0	3	No	No	Urban	3	Some or more	Older	Lesbian/gay	Meets CDC recommendations (yearly or more)
1.63543	[1] White	3.4	1.6	[1] Have been tested	No	Not for	No	No	HS less	2.57143	No	Yes	Urban	2	Some or more	Younger	Lesbian/gay	Meets CDC recommendations (yearly or more)
0.772335	[1] White	4.2	1.6	[1] Have been tested	Yes	For	No	Yes	0	3.28571	No	Yes	Urban	2	Some or more	Younger	Lesbian/gay	Meets CDC recommendations (yearly or more)
0.913117	[1] White	1.6	3.4	[1] Have been tested	Yes	Not for	No	No	0	2	No	Yes	Urban	3	Some or more	Middle	Lesbian/gay	Meets CDC recommendations (yearly or more)
0.591269	[1] White	5	1	[1] Have been tested	Yes	For	Yes	Yes	0	3.28571	Yes		Urban	2	Some or more	Middle	Lesbian/gay	Meets CDC recommendations (yearly or more)
1.17749	[1] White	5	1	[1] Have been tested	No	For	Yes	Yes	HS less	3.71429	No	Yes	Non-urban	2	Some or more	Younger	Lesbian/gay	Does not meet CDC recommendations (less than yearly) + never
1.37009	[1] White	3.2	2.4	[0] Never been tested for HIV	Yes	For	Yes	No	0	2.71429	No	No	Urban	2	None	Middle	Lesbian/gay	Does not meet CDC recommendations (less than yearly) + never
0.943008	[1] White	5.8	1	[1] Have been tested	Yes	Not for	Yes	No	0	3.57143	No	No	Urban	1	Some or more	Middle	Lesbian/gay	Does not meet CDC recommendations (less than yearly) + never
0.872709	[1] White	4	1.6	[1] Have been tested	Yes	For	No	No	0	2.42857	No	No	Urban	2	Some or more	Younger	Bisexual	Meets CDC recommendations (yearly or more)
0.515629	[1] White	4.8	2	[1] Have been tested	Yes	Not for	No	No	0	3	No	No	Non-urban	1	Some or more	Older	Lesbian/gay	Does not meet CDC recommendations (less than yearly) + never
1.31996	[2] Black/AA	5.6	1	[1] Have been tested	Yes	For	Yes	No	0	3	No	Yes	Urban	3		Younger	Lesbian/gay	Meets CDC recommendations (yearly or more)
0.25618	[1] White	1.8	1	[1] Have been tested	Yes	For	Yes	No	0	2.85714	No	No	Urban	2	Some or more	Older	Lesbian/gay	Meets CDC recommendations (yearly or more)
1.18567	[6] Latino/Hispanic	3.2	1.2	[1] Have been tested	No	Not for	No	No	0	2.85714	No	No	Urban	2		Younger	Bisexual	Meets CDC recommendations (yearly or more)
0.25618	[1] White	2.6	1.4	[1] Have been tested	No	Not for	Yes	No	0	2.85714	No	No	Urban	1		Younger	Bisexual	Does not meet CDC recommendations (less than yearly) + never
0.936995	[1] White	3	1	[1] Have been tested	Yes	For	Yes	No	HS less	3.57143	No	No	Urban		Some or more	Older	Bisexual	Meets CDC recommendations (yearly or more)
0.529233	[1] White	5	1.2	[1] Have been tested	Yes	For	Yes	No	0	3	No	No	Urban	1	Some or more	Older	Lesbian/gay	Does not meet CDC recommendations (less than yearly) + never
0.544244	[1] White	3.4	3	[1] Have been tested	Yes	For	No	No	0	3	No	No	Urban	2	None	Younger	Bisexual	Meets CDC recommendations (yearly or more)
0.625107	[1] White	3.4	1	[1] Have been tested	No	Not for	No	No	0	3	No	No	Urban	2	Some or more	Younger	Bisexual	Meets CDC recommendations (yearly or more)
1.12317	[1] White	6	3	[0] Never been tested for HIV	No	Not for	Yes	No	0	2.71429	No	No	Urban	3		Younger	Bisexual	Does not meet CDC recommendations (less than yearly) + never
0.756029	[6] Latino/Hispanic	3.8	2.8	[1] Have been tested	Yes	Not for	No	No	0	3.28571	No	Yes	Urban	2	Some or more	Middle	Lesbian/gay	Meets CDC recommendations (yearly or more)
0.568966	[1] White	3	1	[1] Have been tested	No	Not for	Yes	No	0	2.57143	No	Yes	Urban	1	Some or more	Younger	Lesbian/gay	Does not meet CDC recommendations (less than yearly) + never
0.385539	[1] White	3	1	[1] Have been tested	Yes	For	No	Yes	0	2.42857	No	No	Urban	2	Some or more	Older	Bisexual	Does not meet CDC recommendations (less than yearly) + never
0.443698	[1] White	5	1	[1] Have been tested	Yes	For	Yes	No	0	3	No	No	Urban	3	Some or more	Older	Other	Does not meet CDC recommendations (less than yearly) + never
0.499424	[1] White	3.8	1	[1] Have been tested	No	Not for	Yes	No	0	3.42857	No	No		1	Some or more	Middle	Lesbian/gay	Does not meet CDC recommendations (less than yearly) + never
0.831358	[1] White	3.6	1	[1] Have been tested	Yes	For	Yes	No	0	2.28571	Yes	Yes	Urban	2	Some or more	Older	Lesbian/gay	Meets CDC recommendations (yearly or more)
0.286169	[1] White	4.6	2.2	[1] Have been tested	Yes	For	No	No	0	2.42857	No	No	Urban	2	Some or more	Older	Lesbian/gay	Does not meet CDC recommendations (less than yearly) + never
0.25618	[1] White	2.4	1	[1] Have been tested	Yes	For	Yes	No	0	2.57143	No	No	Urban	2	Some or more	Older	Lesbian/gay	Meets CDC recommendations (yearly or more)
1.08793	[6] Latino/Hispanic	4.8	2.4	[1] Have been tested	Yes	For	Yes	Yes	0	3.42857	No	No		3	Some or more	Younger	Lesbian/gay	Meets CDC recommendations (yearly or more)
1.89071	[1] White	3.4	1.2	[1] Have been tested	Yes	For	Yes	No	HS less	3.42857	No	No	Non-urban	1	Some or more	Middle	Lesbian/gay	Does not meet CDC recommendations (less than yearly) + never
0.420809	[1] White	3.25	3.4	[0] Never been tested for HIV	No	Not for	Yes	Yes	0	2.83333	No		Urban	1	Some or more	Older	Bisexual	Does not meet CDC recommendations (less than yearly) + never
0.478726	[1] White	3	1	[1] Have been tested	Yes	For	No	No	0	3.71429	No	No	Urban	1	Some or more	Younger	Bisexual	Does not meet CDC recommendations (less than yearly) + never
0.40123	[1] White	2	3.2	[0] Never been tested for HIV	No	Not for	No	No	0	2	No	No	Urban	1	None	Older	Lesbian/gay	Does not meet CDC recommendations (less than yearly) + never
0.643558	[6] Latino/Hispanic	4.4	2	[1] Have been tested	No	For	Yes	No	0	3.14286	No	Yes	Urban	4	Some or more	Middle	Lesbian/gay	Meets CDC recommendations (yearly or more)
0.305389	[1] White	1.8	1.6	[1] Have been tested	No	Not for	Yes	No	0	1.57143	No	No	Urban	1	Some or more	Older	Lesbian/gay	Does not meet CDC recommendations (less than yearly) + never
0.401053	[1] White	1.8	3.5	[0] Never been tested for HIV	No	Not for	Yes	Yes	0	1.71429	No	No	Urban	3	None	Older	Bisexual	Does not meet CDC recommendations (less than yearly) + never
1.51342	[2] Black/AA	2.4	1	[1] Have been tested	No	Not for	Yes	No	HS less	2.85714	No	No	Urban	3	Some or more	Older	Lesbian/gay	Meets CDC recommendations (yearly or more)
2.45159	[2] Black/AA	5.6	2.4	[0] Never been tested for HIV	No	Not for	No	No	HS less	3.57143	No	No	Urban	2		Younger	Lesbian/gay	Does not meet CDC recommendations (less than yearly) + never
0.25618	[1] White	5	1	[1] Have been tested	Yes	Not for	Yes	No	0	3.42857	No	No	Urban	1	Some or more	Older	Lesbian/gay	Meets CDC recommendations (yearly or more)
1.2142	[6] Latino/Hispanic	3.6	1	[1] Have been tested	No	For	Yes	Yes	0	3.42857	No	Yes	Urban	2	Some or more	Middle	Lesbian/gay	Meets CDC recommendations (yearly or more)
0.506497	[1] White	3.8	1.6	[1] Have been tested	Yes	For	Yes	No	0	3	No	No	Urban	1	Some or more	Middle	Lesbian/gay	Does not meet CDC recommendations (less than yearly) + never
0.557899	[1] White	4.2	1	[1] Have been tested	Yes	For	Yes	No	0	2.71429	No	No	Urban	2		Middle	Lesbian/gay	Does not meet CDC recommendations (less than yearly) + never
0.515052	[1] White	3	1.8	[0] Never been tested for HIV	No	Not for	No	No	0	3.28571	No	No	Urban	3		Younger	Bisexual	Does not meet CDC recommendations (less than yearly) + never
1.43777	[1] White	2.8	1.8	[0] Never been tested for HIV	No	For	No	No	HS less	4	No	No	Urban	2		Younger	Lesbian/gay	Does not meet CDC recommendations (less than yearly) + never
0.633691	[1] White	4.4	1.2	[1] Have been tested	No	Not for	No	No	0	2.85714	No	No	Urban	1	Some or more	Older	Bisexual	Does not meet CDC recommendations (less than yearly) + never
0.754393	[1] White	2.6	1.4	[1] Have been tested	Yes	For	No	No	0	1.85714	No	No	Non-urban	4	Some or more	Younger	Lesbian/gay	Meets CDC recommendations (yearly or more)
0.424855	[1] White	4.4	2	[1] Have been tested	Yes	For	Yes	No	0	3	No	No	Urban	2	Some or more	Middle	Lesbian/gay	Does not meet CDC recommendations (less than yearly) + never
0.412598	[2] Black/AA	2.6	2.6	[1] Have been tested	Yes	For	No	No	0	2.71429	No	No	Urban	2	None	Younger	Bisexual	Meets CDC recommendations (yearly or more)
2.1433	[2] Black/AA	4.2	1	[1] Have been tested	Yes	For	Yes	No	HS less	3.85714	No	No	Urban	1	None	Older	Lesbian/gay	Does not meet CDC recommendations (less than yearly) + never
0.362104	[1] White	5.2	1	[1] Have been tested	Yes	For	Yes	No	0	2.71429	No	No	Urban	2	Some or more	Older	Lesbian/gay	Does not meet CDC recommendations (less than yearly) + never
0.860851	[1] White	5	1	[1] Have been tested	Yes	For	No	Yes	0	3.14286	No	No	Urban	1	None	Younger	Lesbian/gay	Does not meet CDC recommendations (less than yearly) + never
0.414385	[2] Black/AA	3.2	3	[1] Have been tested	No	Not for	Yes	Yes	0	3.71429	Yes	Yes	Non-urban	2	Some or more	Middle	Lesbian/gay	Meets CDC recommendations (yearly or more)
2.63254	[2] Black/AA	2.2	1.2	[1] Have been tested	No	For	Yes	No	HS less	2.57143	No	No	Urban	3	None	Middle	Bisexual	Meets CDC recommendations (yearly or more)
0.60319	[1] White	4	1.6	[1] Have been tested	Yes	For	Yes	No	0	2.57143	No	No	Urban	2	Some or more	Younger	Lesbian/gay	Meets CDC recommendations (yearly or more)
0.735485	[1] White	3.2	3.2	[1] Have been tested	Yes	For	Yes	No	0	3	No	No	Urban	2	Some or more	Younger	Lesbian/gay	Meets CDC recommendations (yearly or more)
0.79774	[1] White	4.6	2.6	[1] Have been tested	No	Not for	No	No	HS less	4	No	Yes	Urban	2	Some or more	Younger	Bisexual	Meets CDC recommendations (yearly or more)
1.00118	[1] White	4.4	2	[1] Have been tested	Yes	Not for	No	No	0	3	No	Yes	Urban	2	Some or more	Middle	Lesbian/gay	Meets CDC recommendations (yearly or more)
0.445437	[1] White	5.2	2.6	[1] Have been tested	Yes	For	Yes	No	0	2.28571	No	No	Urban	1	Some or more	Middle	Lesbian/gay	Does not meet CDC recommendations (less than yearly) + never
0.480048	[1] White	5	1.6	[1] Have been tested	No	Not for	Yes	No	0	3	No	No	Urban		Some or more	Older	Lesbian/gay	Does not meet CDC recommendations (less than yearly) + never
0.873155	[6] Latino/Hispanic	4.8	1.8	[1] Have been tested	No	Not for	Yes	No	0	2.85714	No	No	Urban	1	Some or more	Younger	Lesbian/gay	Does not meet CDC recommendations (less than yearly) + never
0.752672	[1] White	6	1	[1] Have been tested	No	Not for	Yes	No	0	4	No	Yes	Urban	1	Some or more	Older	Lesbian/gay	Does not meet CDC recommendations (less than yearly) + never
1.43568	[1] White	5.2	1.2	[1] Have been tested	Yes	For	Yes	No	0	3	No	No	Urban	1	Some or more	Middle	Lesbian/gay	Does not meet CDC recommendations (less than yearly) + never
0.519869	[1] White	4	3.2	[1] Have been tested	No	Not for	No	Yes	0	3.14286	No	No	Urban	1	Some or more	Younger	Bisexual	Does not meet CDC recommendations (less than yearly) + never
0.691756	[1] White	3.8	2.8	[1] Have been tested	Yes	Not for	Yes	No	0	2.14286	No	No	Urban	1	Some or more	Middle	Lesbian/gay	Does not meet CDC recommendations (less than yearly) + never
0.778299	[2] Black/AA	4.4	2.2	[1] Have been tested	Yes	Not for	No	No	0	2.57143	No	No	Urban	1	Some or more	Middle	Lesbian/gay	Does not meet CDC recommendations (less than yearly) + never
2.63415	[6] Latino/Hispanic	3.6	1	[1] Have been tested	Yes	For	Yes	No	HS less	3.42857	Yes	No	Urban	2	Some or more	Younger	Lesbian/gay	Meets CDC recommendations (yearly or more)
0.463756	[1] White	4.2	1.4	[1] Have been tested	No	For	No	No	0	3	No	No	Non-urban	1	Some or more	Older	Lesbian/gay	Meets CDC recommendations (yearly or more)
0.816955	[1] White	5	1	[1] Have been tested	Yes	For	Yes	No	0	3.28571	No	No	Urban	2	Some or more	Older	Lesbian/gay	Meets CDC recommendations (yearly or more)
0.286169	[1] White	4.2	1	[0] Never been tested for HIV	No	Not for	Yes	No	0	4	No	No	Urban	1	Some or more	Older	Lesbian/gay	Does not meet CDC recommendations (less than yearly) + never
2.65604	[6] Latino/Hispanic	4.4	1	[1] Have been tested	Yes	For	Yes	No	HS less	3	No	No	Urban	1	Some or more	Middle	Bisexual	Meets CDC recommendations (yearly or more)
0.305831	[6] Latino/Hispanic	1.4	1	[1] Have been tested	No	Not for	Yes	No	0	2.28571	No	No	Non-urban	1	Some or more	Older	Other	Does not meet CDC recommendations (less than yearly) + never
0.45753	[1] White	4.6	1.4	[1] Have been tested	Yes	For	Yes	No	0	3	No	No	Urban	1	Some or more	Older	Lesbian/gay	Does not meet CDC recommendations (less than yearly) + never
0.464516	[6] Latino/Hispanic	5	1	[1] Have been tested	Yes	Not for	Yes	No	0	3.28571	No	No	Urban	1	Some or more	Older	Lesbian/gay	Does not meet CDC recommendations (less than yearly) + never
0.355528	[1] White	3	1	[1] Have been tested	Yes	For	No	No	0	2.28571	Yes	Yes	Urban	3	Some or more	Older	Lesbian/gay	Meets CDC recommendations (yearly or more)
2.91354	[6] Latino/Hispanic	3.8	2.6	[1] Have been tested	No	Not for	Yes	No	HS less	3	No		Urban	3	Some or more	Younger	Bisexual	Meets CDC recommendations (yearly or more)
0.391996	[1] White	3.2	1	[0] Never been tested for HIV	No	Not for	Yes	No	0	3	No	No	Non-urban	1	Some or more	Older	Lesbian/gay	Does not meet CDC recommendations (less than yearly) + never
0.503964	[1] White	2.8	1	[1] Have been tested	Yes	For	Yes	No	0	2.85714	No	No	Urban	1	Some or more	Older	Lesbian/gay	Meets CDC recommendations (yearly or more)
0.545045	[1] White	4.2	1	[1] Have been tested	Yes	Not for	Yes	No	0	3.85714	No	No	Urban	1	Some or more	Older	Lesbian/gay	Meets CDC recommendations (yearly or more)
0.25618	[1] White	5.4	1	[1] Have been tested	Yes	Not for	Yes	No	0	3.85714	No	No	Urban	2	Some or more	Older	Lesbian/gay	Does not meet CDC recommendations (less than yearly) + never
0.574718	[1] White	2	2.2	[1] Have been tested	Yes	Not for	Yes	No	0	2	No	No	Urban	3		Middle	Lesbian/gay	Does not meet CDC recommendations (less than yearly) + never
0.324201	[1] White	3.6	1.8	[1] Have been tested	Yes	Not for	No	Yes	0	3.57143	No	No	Urban	2		Middle	Lesbian/gay	Does not meet CDC recommendations (less than yearly) + never
0.413	[1] White	5.2	1	[1] Have been tested	Yes	For	Yes	No	0	4	No	No	Urban	1	Some or more	Middle	Lesbian/gay	Meets CDC recommendations (yearly or more)
0.982108	[6] Latino/Hispanic	4.2	1.8	[1] Have been tested	Yes	For	No	Yes	0	3	No	No	Urban	3	Some or more	Younger	Lesbian/gay	Meets CDC recommendations (yearly or more)
0.522596	[6] Latino/Hispanic	4.6	1	[1] Have been tested	Yes	For	No	No	0	3.42857	Yes	Yes	Urban	2	Some or more	Older	Lesbian/gay	Meets CDC recommendations (yearly or more)
1.18567	[6] Latino/Hispanic	4	1.2	[1] Have been tested	Yes	Not for	No	Yes	0	2.57143	No	Yes	Urban	3		Younger	Lesbian/gay	Meets CDC recommendations (yearly or more)
0.486483	[1] White	4.4	1.6	[1] Have been tested	Yes	Not for	Yes	No	0	2.28571	No	No	Urban	2	Some or more	Middle	Lesbian/gay	Does not meet CDC recommendations (less than yearly) + never
0.588089	[2] Black/AA	3.6	2.2	[1] Have been tested	Yes	Not for	No	No	0	3.71429	No	Yes	Urban	3	Some or more	Middle	Lesbian/gay	Meets CDC recommendations (yearly or more)
0.825395	[1] White	3.4	3	[1] Have been tested	Yes	For	No	No	0	2.85714	No	No	Urban	3	Some or more	Older	Lesbian/gay	Does not meet CDC recommendations (less than yearly) + never
0.987018	[6] Latino/Hispanic	5.2	1.2	[1] Have been tested	Yes	For	Yes	No	0	3.14286	No	No	Urban	1	Some or more	Middle	Lesbian/gay	Does not meet CDC recommendations (less than yearly) + never
0.727168	[1] White	3.4	3	[1] Have been tested	No	Not for	No	Yes	0	2.85714	No	No	Urban	1	Some or more	Younger	Bisexual	Meets CDC recommendations (yearly or more)
0.340647	[1] White	2.4	3.4	[0] Never been tested for HIV	No	For	No	No	0	2.28571	No	No	Non-urban	2	None	Older	Lesbian/gay	Does not meet CDC recommendations (less than yearly) + never
0.542484	[1] White	4.2	1	[1] Have been tested	No	Not for	No	No	0	3.42857	No	No	Urban	1	Some or more	Younger	Bisexual	Does not meet CDC recommendations (less than yearly) + never
0.631659	[6] Latino/Hispanic	3.2	1.6	[1] Have been tested	Yes	For	No	Yes	0	4	Yes	No	Urban	1	Some or more	Middle	Lesbian/gay	Meets CDC recommendations (yearly or more)
1.93389	[1] White	3.2	1	[1] Have been tested	No	Not for	Yes	No	HS less	2.71429	No	No	Urban	1	None	Younger	Lesbian/gay	Does not meet CDC recommendations (less than yearly) + never
0.357194	[1] White	5	1	[1] Have been tested	No	Not for	Yes	No	0	3.14286	No	No	Urban	2	Some or more	Older	Lesbian/gay	Does not meet CDC recommendations (less than yearly) + never
0.867932	[1] White	4	2	[1] Have been tested	Yes	For	Yes	No	0	2.71429	No	No	Urban	3		Younger	Lesbian/gay	Does not meet CDC recommendations (less than yearly) + never
0.400804	[1] White	4.8	1	[1] Have been tested	Yes	For	Yes	No	0	3.28571	No	No	Urban	1	Some or more	Older	Lesbian/gay	Does not meet CDC recommendations (less than yearly) + never
0.347687	[1] White	5.4	3.4	[1] Have been tested	Yes	For	No	No	0	3	No	Yes	Urban	2	Some or more	Older	Lesbian/gay	Meets CDC recommendations (yearly or more)
1.15579	[6] Latino/Hispanic	3.4	2.6	[1] Have been tested	Yes	Not for	No	No	0	2	No	Yes	Urban	1	Some or more	Middle	Other	Does not meet CDC recommendations (less than yearly) + never
0.512653	[1] White	4.6	3.2	[1] Have been tested	Yes	For	No	No	0	2.57143	No	No	Urban	1	Some or more	Middle	Lesbian/gay	Meets CDC recommendations (yearly or more)
0.324044	[1] White	5.2					No	No	0				Non-urban			Younger	Lesbian/gay
1.2203	[6] Latino/Hispanic	3.8	4	[1] Have been tested	Yes	For	No	No	0	2.71429	No	No	Urban	4	Some or more	Younger	Bisexual	Meets CDC recommendations (yearly or more)
1.06697	[1] White	3.2	1.6	[1] Have been tested	No	Not for	No	No	HS less	3.28571	No	No	Urban	1	None	Older	Bisexual	Does not meet CDC recommendations (less than yearly) + never
0.372549	[1] White	4.8	1.2	[1] Have been tested	Yes	Not for	No	No	0	2.57143	No	Yes	Urban	1	Some or more	Older	Lesbian/gay	Does not meet CDC recommendations (less than yearly) + never
1.15139	[1] White	4	1.8	[1] Have been tested	Yes	For	Yes	No	0	3.14286	No	No	Urban	1	Some or more	Older	Lesbian/gay	Does not meet CDC recommendations (less than yearly) + never
0.981856	[1] White	4.6	1.2	[1] Have been tested	No	Not for	No	No	HS less	2.85714	No	No	Urban	2	Some or more	Older	Lesbian/gay	Does not meet CDC recommendations (less than yearly) + never
0.317284	[2] Black/AA	3.8	3	[1] Have been tested	No	Not for	Yes	No	0	2.57143	No	No	Urban	3	Some or more	Older	Lesbian/gay	Meets CDC recommendations (yearly or more)
0.978165	[1] White	4.2	1.6	[1] Have been tested	Yes	Not for	Yes	No	HS less	3.42857	No	No	Urban	1	Some or more	Older	Lesbian/gay	Meets CDC recommendations (yearly or more)
1.15579	[6] Latino/Hispanic	6	1	[1] Have been tested	Yes	For	Yes	No	0	3.28571	No	No	Urban	2	Some or more	Middle	Lesbian/gay	Meets CDC recommendations (yearly or more)
0.81668	[2] Black/AA	4	1	[1] Have been tested	No	For	No	No	0	3	No	No	Urban	2	Some or more	Older	Lesbian/gay	Meets CDC recommendations (yearly or more)
0.373701	[1] White	3.4	2	[1] Have been tested	Yes	For	No	Yes	0	2.57143	No	No	Urban	1	Some or more	Older	Lesbian/gay	Meets CDC recommendations (yearly or more)
0.2632	[2] Black/AA	3.8	4	[1] Have been tested	Yes	For	No	No	0	2.4	No	No	Urban	2	None	Middle	Lesbian/gay	Does not meet CDC recommendations (less than yearly) + never
1.00826	[1] White	2	1	[1] Have been tested	Yes	For	No	No	0	2.57143	No	No	Urban	2	Some or more	Younger	Bisexual	Does not meet CDC recommendations (less than yearly) + never
0.342359	[1] White	1.8	1	[1] Have been tested	Yes	For	Yes	No	0	2.42857	No	No	Urban	1	Some or more	Middle	Lesbian/gay	Meets CDC recommendations (yearly or more)
2.4478	[1] White	4.8	1	[1] Have been tested	No	Not for	Yes	No	HS less	4	No	No	Urban	1	Some or more	Younger	Lesbian/gay	Meets CDC recommendations (yearly or more)
0.565177	[2] Black/AA	3.6	2.4	[1] Have been tested	Yes	For	No	No	0	3.14286	No	No	Non-urban	3	Some or more	Middle	Lesbian/gay	Meets CDC recommendations (yearly or more)
0.900203	[6] Latino/Hispanic	4.2	1	[1] Have been tested	Yes	For	No	No	0	2.42857	No	Yes	Urban	3	Some or more	Middle	Lesbian/gay	Does not meet CDC recommendations (less than yearly) + never
0.564995	[1] White	1.6	1.6	[1] Have been tested	Yes	For	No	No	0	2.71429	No	No	Urban	2		Younger	Bisexual	Does not meet CDC recommendations (less than yearly) + never
1.13393	[1] White	3.2	2	[1] Have been tested	No	Not for	Yes	No	HS less	3.14286	No	No	Urban	1	Some or more	Middle	Bisexual	Does not meet CDC recommendations (less than yearly) + never
0.282558	[1] White	3.6	1	[0] Never been tested for HIV	Yes	Not for	No	No	0	2.85714		No	Urban	3	None	Older	Lesbian/gay	Does not meet CDC recommendations (less than yearly) + never
0.555343	[1] White	4.2	2	[1] Have been tested	Yes	For	Yes	No	0	3.14286	No	Yes	Urban	1	Some or more	Middle	Lesbian/gay	Meets CDC recommendations (yearly or more)
0.608486	[1] White	4.4	1.8	[1] Have been tested	Yes	Not for	Yes	Yes	0	2.16667	No	No	Urban	1	None	Younger	Lesbian/gay	Does not meet CDC recommendations (less than yearly) + never
1.08993	[1] White	5.4	2	[1] Have been tested	Yes	For	No	No	0	2.42857	No	No	Urban	1	None	Older	Bisexual	Does not meet CDC recommendations (less than yearly) + never
0.948641	[1] White	3.4	2.6	[1] Have been tested	Yes	For	Yes	No	0	3.28571	No	No	Urban	1	Some or more	Older	Lesbian/gay	Does not meet CDC recommendations (less than yearly) + never
0.487677	[1] White	3.6	1.6	[1] Have been tested	Yes	For	Yes	Yes	0	2.71429	No	Yes	Urban	1	Some or more	Middle	Lesbian/gay	Does not meet CDC recommendations (less than yearly) + never
2.17438	[2] Black/AA	2.8	3.2	[0] Never been tested for HIV	Yes	Not for	No	No	0	1.57143	No	No	Urban	4	None	Middle	Lesbian/gay	Does not meet CDC recommendations (less than yearly) + never
0.750699	[2] Black/AA	6	2.4	[1] Have been tested	Yes	For	No	No	0	2.14286	Yes	Yes	Urban	3	Some or more	Younger	Lesbian/gay	Meets CDC recommendations (yearly or more)
0.756956	[6] Latino/Hispanic	2.2	1	[1] Have been tested	Yes	For	Yes	No	0	3.42857	No	No	Urban	2		Middle	Lesbian/gay	Does not meet CDC recommendations (less than yearly) + never
0.728757	[1] White	4	1	[1] Have been tested	Yes	Not for	No	No	0	2.85714	No	No	Urban	1	Some or more	Middle	Lesbian/gay	Does not meet CDC recommendations (less than yearly) + never
1.06998	[6] Latino/Hispanic	2.8	3	[1] Have been tested	Yes	For	No	No	0	3	No	No	Urban	2	Some or more	Younger	Bisexual	Meets CDC recommendations (yearly or more)
0.956872	[1] White	4.6	1.8	[1] Have been tested	Yes	For	No	Yes	0	3.71429	No	No	Urban	2		Younger	Lesbian/gay	Does not meet CDC recommendations (less than yearly) + never
0.393135	[6] Latino/Hispanic	6	1.6	[1] Have been tested	Yes	For	No	No	0	3.42857	No	No	Urban	2	Some or more	Younger	Lesbian/gay	Meets CDC recommendations (yearly or more)
0.646615	[1] White	4.4	1.2	[1] Have been tested	Yes	For	Yes	No	0	3.28571	No	No	Urban	1	Some or more	Younger	Lesbian/gay	Meets CDC recommendations (yearly or more)
0.314182	[1] White	4.4	1.8	[1] Have been tested	Yes	Not for	No	No	0	3	No	Yes	Urban	3	Some or more	Older	Lesbian/gay	Meets CDC recommendations (yearly or more)
0.397051	[1] White	6	2.6	[1] Have been tested	Yes	For	Yes	No	0	2.71429	No	No	Urban	2	Some or more	Middle	Lesbian/gay	Meets CDC recommendations (yearly or more)
0.515629	[1] White	4.8	2.2	[1] Have been tested	No	For	No	No	0	3.14286	No	No	Non-urban	2	Some or more	Older	Lesbian/gay	Meets CDC recommendations (yearly or more)
0.319644	[1] White	3.8	1	[1] Have been tested	Yes	Not for	No	No	0	3	No	No	Urban	3	Some or more	Older	Lesbian/gay	Meets CDC recommendations (yearly or more)
0.599446	[6] Latino/Hispanic	2	4.4	[0] Never been tested for HIV	No	Not for	Yes	No	0	1.28571	No	No	Urban	2	None		Bisexual	Does not meet CDC recommendations (less than yearly) + never
0.814275	[1] White	4.2	1.2	[1] Have been tested	Yes	Not for	No	No	0	2.42857	No	No	Urban	1	Some or more	Older	Lesbian/gay	Does not meet CDC recommendations (less than yearly) + never
1.3516	[1] White	3	2.4	[1] Have been tested	No	For	Yes	No	HS less	3	No	No	Urban	1	Some or more	Younger	Lesbian/gay	Meets CDC recommendations (yearly or more)
1.93112	[6] Latino/Hispanic	4.2	2.4	[1] Have been tested	Yes	For	Yes	Yes	HS less	3	No	No	Urban	3	Some or more	Younger	Lesbian/gay	Meets CDC recommendations (yearly or more)
0.892212	[6] Latino/Hispanic	3	3.2	[1] Have been tested	No	Not for	Yes	No	0	2.57143	No	No	Urban	3	Some or more	Middle	Lesbian/gay	Does not meet CDC recommendations (less than yearly) + never
1.11905	[2] Black/AA	4.6	2.4	[1] Have been tested	Yes	For	Yes	No	HS less	3.14286	No	No	Urban	2	None	Younger	Lesbian/gay	Meets CDC recommendations (yearly or more)
0.381838	[1] White	4.8	1	[1] Have been tested	Yes	Not for	Yes	No	0	3.14286	No	No	Urban	1	Some or more	Older	Lesbian/gay	Meets CDC recommendations (yearly or more)
0.840906	[6] Latino/Hispanic	4.2	1	[1] Have been tested	Yes	Not for	No	No	0	2.85714	No	No	Urban	2	Some or more	Younger	Lesbian/gay	Meets CDC recommendations (yearly or more)
0.642954	[2] Black/AA	3.6	1.8	[1] Have been tested	Yes	For	No	Yes	0	2.71429	No	Yes	Urban	2	Some or more	Younger	Lesbian/gay	Meets CDC recommendations (yearly or more)
0.816401	[6] Latino/Hispanic	4.4	1.8	[1] Have been tested	Yes	For	Yes	Yes	0	3.85714	No	No	Urban	2	Some or more	Younger	Other	Meets CDC recommendations (yearly or more)
0.794616	[2] Black/AA	3.2	1	[1] Have been tested	Yes	Not for	No	No	0	3.85714	No	No	Urban	2	Some or more	Older	Lesbian/gay	Does not meet CDC recommendations (less than yearly) + never
0.556208	[6] Latino/Hispanic	4.6	3.4	[1] Have been tested	Yes	For	Yes	No	0	3.42857	No	No	Urban	2	Some or more	Middle	Lesbian/gay	Meets CDC recommendations (yearly or more)
1.37549	[6] Latino/Hispanic	5	1	[1] Have been tested	Yes	For	No	Yes	0	3.85714	No	No	Urban	1	Some or more	Younger	Lesbian/gay	Does not meet CDC recommendations (less than yearly) + never
0.646615	[1] White	6	1.6	[1] Have been tested	Yes	For	No	No	0	3.42857	No	No	Urban	1	Some or more	Younger	Other	Does not meet CDC recommendations (less than yearly) + never
0.453277	[1] White	4.8	1	[1] Have been tested	Yes	For	No	No	0	3.57143	No	No	Urban	1	Some or more	Older	Other	Does not meet CDC recommendations (less than yearly) + never
0.69502	[1] White	5.4	1.8	[1] Have been tested	Yes	For	Yes	No	0	2.85714	No	No	Urban	2	Some or more	Older	Lesbian/gay	Does not meet CDC recommendations (less than yearly) + never
1.75905	[1] White	3.6	2.4	[0] Never been tested for HIV	No	For	No	No	HS less	2.28571	No	No	Urban	2	None	Younger	Lesbian/gay	Does not meet CDC recommendations (less than yearly) + never
0.693894	[1] White	2.8	2	[1] Have been tested	No	Not for	No	No	HS less	1.71429	No	No	Urban	2	Some or more	Older	Lesbian/gay	Does not meet CDC recommendations (less than yearly) + never
0.430504	[1] White	5	1	[0] Never been tested for HIV	Yes	Not for	No	Yes	0	3.85714	No	No	Urban	3	Some or more	Younger	Lesbian/gay	Does not meet CDC recommendations (less than yearly) + never
0.767083	[6] Latino/Hispanic	4.6	2.8	[1] Have been tested	Yes	Not for	No	No	0	2.42857	No	Yes	Urban	2	Some or more	Younger	Lesbian/gay	Does not meet CDC recommendations (less than yearly) + never
0.25618	[1] White	5.2	1	[1] Have been tested	Yes	For	No	No	0	3.85714	Yes	No	Urban	1	Some or more	Older	Lesbian/gay	Meets CDC recommendations (yearly or more)
0.884031	[1] White	5.2	1.8	[1] Have been tested	Yes	For	No	No	0	3.42857	No	No	Urban	1	Some or more	Younger	Lesbian/gay	Meets CDC recommendations (yearly or more)
2.82288	[1] White	3.2	2.2	[0] Never been tested for HIV	No	Not for	Yes	No	HS less	2.71429	No	No	Urban	1	None	Younger	Lesbian/gay	Does not meet CDC recommendations (less than yearly) + never
1.29962	[6] Latino/Hispanic	3.8	2.4	[1] Have been tested	Yes	Not for	No	No	0	1.85714	No	No	Urban	2		Younger	Lesbian/gay	Does not meet CDC recommendations (less than yearly) + never
0.728757	[1] White	5	1	[1] Have been tested	Yes	For	Yes	Yes	0	4	Yes	Yes	Urban	1	Some or more	Middle	Lesbian/gay	Meets CDC recommendations (yearly or more)
1.18838	[1] White	3.8	2	[1] Have been tested	Yes	For	Yes	No	0	2.57143	No	No	Urban	2	Some or more	Middle	Lesbian/gay	Meets CDC recommendations (yearly or more)
0.673187	[1] White	5	1.6	[1] Have been tested	Yes	For	Yes	No	0	3.28571	No	Yes	Urban	2	Some or more	Middle	Lesbian/gay	Meets CDC recommendations (yearly or more)
0.572946	[6] Latino/Hispanic	3.8	1	[0] Never been tested for HIV	Yes	Not for	No	No	0	3	No	No	Urban	2	Some or more	Older	Lesbian/gay	Does not meet CDC recommendations (less than yearly) + never
0.459345	[1] White	3.4	1.4	[1] Have been tested	No	Not for	Yes	No	0	2.85714	No	No	Urban			Older	Lesbian/gay	Does not meet CDC recommendations (less than yearly) + never
0.817325	[6] Latino/Hispanic	4.8	3.6	[1] Have been tested	Yes	Not for	Yes	No	0	3.14286	No	Yes	Urban	2	Some or more	Younger	Bisexual	Meets CDC recommendations (yearly or more)
1.22308	[2] Black/AA	6	1	[1] Have been tested	Yes	For	No	No	0	3.42857	No	No	Urban	2	Some or more	Younger	Lesbian/gay	Meets CDC recommendations (yearly or more)
2.91354	[6] Latino/Hispanic	5.2	1	[0] Never been tested for HIV	No	For	No	No	HS less	3.85714	No	No	Non-urban	2	None	Younger	Lesbian/gay	Does not meet CDC recommendations (less than yearly) + never
0.951565	[6] Latino/Hispanic	5	1	[1] Have been tested	Yes	For	Yes	No	0	4	No	No	Urban	1	Some or more	Younger	Lesbian/gay	Meets CDC recommendations (yearly or more)
0.809094	[6] Latino/Hispanic	5.4	1.6	[1] Have been tested	Yes	For	No	Yes	0	4	No	Yes	Urban	2	Some or more	Younger	Lesbian/gay	Meets CDC recommendations (yearly or more)
0.826865	[1] White	3.2	2.6	[1] Have been tested	Yes	Not for	Yes	No	0	3.14286	No	No	Non-urban	3	None	Middle	Lesbian/gay	Does not meet CDC recommendations (less than yearly) + never
1.00222	[6] Latino/Hispanic	3.6	2.4	[0] Never been tested for HIV	No	Not for	No	No	0	2.42857	No	No	Non-urban	1	None	Younger	Lesbian/gay	Does not meet CDC recommendations (less than yearly) + never
0.29519	[1] White	5.6	1.2	[1] Have been tested	Yes	For	Yes	No	0	3.57143	No	No	Urban	1	Some or more	Older	Lesbian/gay	Does not meet CDC recommendations (less than yearly) + never
0.503124	[6] Latino/Hispanic	2.4	1	[1] Have been tested	Yes	For	No	No	0	3	No	Yes	Urban	2	Some or more	Middle	Lesbian/gay	Meets CDC recommendations (yearly or more)
0.575542	[1] White	5.2	1	[1] Have been tested	Yes	For	Yes	No	0	4	No		Urban	2		Younger	Lesbian/gay	Does not meet CDC recommendations (less than yearly) + never
0.749379	[2] Black/AA	3	2	[1] Have been tested	Yes	Not for	No	No	0	2.85714	No	Yes	Urban	2	Some or more	Middle	Other	Meets CDC recommendations (yearly or more)
2.40925	[6] Latino/Hispanic	3.4	2	[0] Never been tested for HIV	Yes	Not for	No	No	HS less	3.14286	No	No	Urban	2	None	Younger	Lesbian/gay	Does not meet CDC recommendations (less than yearly) + never
2.72744	[1] White	2.8	1.6	[1] Have been tested	Yes	For	Yes	No	HS less	1.71429	No	No	Urban	2	Some or more	Younger	Lesbian/gay	Meets CDC recommendations (yearly or more)
1.20037	[6] Latino/Hispanic	3.8	1.6	[1] Have been tested	Yes	For	No	No	0	2.85714	No	No	Urban	4	Some or more	Younger	Lesbian/gay	Meets CDC recommendations (yearly or more)
1.71148	[2] Black/AA	3.6	1.4	[1] Have been tested	Yes	For	No	Yes	0	3.28571	No	Yes	Urban	2		Younger	Lesbian/gay	Meets CDC recommendations (yearly or more)
1.87019	[1] White	1.6	2.2	[0] Never been tested for HIV	No	Not for	Yes	No	HS less	1.57143	No	No	Urban	1	Some or more	Younger	Bisexual	Does not meet CDC recommendations (less than yearly) + never
2.77977	[2] Black/AA	4	2.6	[1] Have been tested	Yes	For	No	No	HS less	3.14286	No	No	Urban	3	None	Younger	Lesbian/gay	Meets CDC recommendations (yearly or more)
1.21793	[6] Latino/Hispanic	5.2	1	[1] Have been tested	No	For	No	No	0	3.85714	No	No	Non-urban	1		Younger	Bisexual	Does not meet CDC recommendations (less than yearly) + never
2.17982	[1] White	1	3.4	[0] Never been tested for HIV	No	Not for	No	No	HS less	1.14286	No	No	Urban	2	None	Younger	Lesbian/gay	Does not meet CDC recommendations (less than yearly) + never
